# Supplementary material for: Referral bias in ALS epidemiological studies
Source: PLoS One. 2018 Apr 16;13(4):e0195821. doi: 10.1371/journal.pone.0195821 (PMC5901916; doi:10.1371/journal.pone.0195821)
Supplement: S1 File — (ZIP) [file pone.0195821.s001.zip]

Archive with 4 entries (4 files):
- Ireland.csv
- Limousin.csv
- Piedmont.xlsx
- Puglia.csv
