# Supplementary material for: Referral bias in ALS epidemiological studies
Source: PLoS One. 2018 Apr 16;13(4):e0195821. doi: 10.1371/journal.pone.0195821 (PMC5901916; doi:10.1371/journal.pone.0195821)
Supplement: S1 File — (ZIP) [file pone.0195821.s001.zip › Ireland.csv]

Sex	Familial	Referral_center	Symptom_site	status_at_censor	start_time	age_dx	censor_time_months	diag_delay_months	ID
Male	Sporadic	YES	Other	Dead	0	70	2		1
Male	Sporadic	YES	Spinal	Dead	0	60	13	12	2
Male	Sporadic	YES	Spinal	Dead	0	50	22	4	3
Male	Sporadic	YES	Bulbar	Dead	0	50	15		4
Male	Sporadic	No	Spinal	Dead	0	60	4		5
Male	Sporadic	YES	Bulbar	Dead	0	45	16	12	6
Female	Sporadic	YES	Bulbar	Dead	0	75	12	13	7
Female	Sporadic	YES	Bulbar	Dead	0	70	14		8
Female	Sporadic	YES	Other	Dead	0	65	8	17	9
Male	Sporadic	YES	Bulbar	Dead	0	65	72	7	10
Male	Sporadic	YES	Bulbar	Dead	0	70	12		11
Female	Sporadic	YES	Bulbar	Dead	0	70	17	12	12
Male	Sporadic	YES	Bulbar	Dead	0	80	58	23	13
Male	Sporadic	YES	Spinal	Dead	0	60	45	2	14
Female	Sporadic	No	Spinal	Dead	0	45	19	16	15
Male	Sporadic	YES	Spinal	Dead	0	75	1	2	16
Male	Sporadic	No	Spinal	Dead	0	40	30	6	17
Male	Sporadic	YES	Spinal	Dead	0	70	64	2	18
Male	Sporadic	YES	Spinal	Dead	0	50	17	18	19
Male	Sporadic	YES	Other	Dead	0	60	17	2	20
Female	Sporadic	YES	Spinal	Dead	0	70	8		21
Male	Sporadic	YES	Other	Dead	0	60	25	7	22
Male	Sporadic	No	Other	Dead	0	75	38		23
Female	Sporadic	No	Bulbar	Dead	0	70	3		24
Female	Sporadic	YES	Spinal	Dead	0	70	28		25
Male	Sporadic	YES	Spinal	Dead	0	45	21	3	26
Male	Sporadic	No	Bulbar	Dead	0	85	3	24	27
Male	Sporadic	No	Bulbar	Dead	0	80	28		28
Male	Sporadic	YES	Bulbar	Dead	0	45	9		29
Male	Sporadic	YES	Spinal	Dead	0	80	4	8	30
Male	Sporadic	YES	Spinal	Dead	0	75	132	7	31
Male	Sporadic	YES		Dead	0	50	2		32
Female	Sporadic	No	Bulbar	Dead	0	70	14	12	33
Male	Familial	YES	Spinal	Dead	0	75	7	9	34
Male	Sporadic	YES	Spinal	Dead	0	85	36	8	35
Female	Sporadic	YES	Spinal	Dead	0	75	5	6	36
Male	Sporadic	YES	Bulbar	Dead	0	60	15	11	37
Female	Sporadic	YES	Spinal	Dead	0	50	31	29	38
Female	Sporadic	YES	Spinal	Dead	0	60	36		39
Female	Sporadic	No	Bulbar	Dead	0	60	3	6	40
Male	Sporadic	No	Bulbar	Dead	0	75	14	6	41
Male	Sporadic	No	Other	Dead	0	70	18	12	42
Male	Sporadic	YES	Spinal	Dead	0	70	9	5	43
Male	Sporadic	YES	Bulbar	Dead	0	50	1	5	44
Female	Sporadic	No	Bulbar	Dead	0	65	2	22	45
Female	Sporadic	No	Bulbar	Dead	0	75	1		46
Male	Sporadic	YES	Bulbar	Dead	0	80	6		47
Male	Sporadic	YES	Spinal	Dead	0	60	49	17	48
Male	Sporadic	YES	Spinal	Dead	0	25	9	8	49
Male	Sporadic	YES	Bulbar	Dead	0	60	3	7	50
Female	Sporadic	YES	Spinal	Dead	0	55	45	6	51
Male	Sporadic	YES	Spinal	Dead	0	70	8	9	52
Male	Familial	YES	Spinal	Dead	0	35	44	26	53
Female	Sporadic	YES	Spinal	Dead	0	50	21	7	54
Male	Sporadic	YES	Spinal	Dead	0	65	24		55
Male	Sporadic	No	Bulbar	Dead	0	80	7	5	56
Female	Sporadic	YES	Spinal	Dead	0	70	21		57
Female	Sporadic	No	Spinal	Dead	0	65	16	13	58
Female	Sporadic	YES	Bulbar	Dead	0	45	93	6	59
Female	Sporadic	No	Bulbar	Dead	0	70	3	6	60
Female	Sporadic	YES	Bulbar	Dead	0	60	21	8	61
Female	Sporadic	No	Other	Dead	0	75	0	25	62
Male	Sporadic	YES	Other	Dead	0	75	11		63
Male	Sporadic	YES	Spinal	Dead	0	55	32		64
Male	Sporadic	YES	Spinal	Dead	0	80	43		65
Female	Sporadic	YES	Bulbar	Dead	0	80	13	9	66
Female	Sporadic	YES	Bulbar	Dead	0	60	16		67
Male	Sporadic	No	Bulbar	Dead	0	65	20		68
Female	Sporadic	YES	Spinal	Dead	0	60	19		69
Male	Sporadic	No	Other	Dead	0	50	13	6	70
Female	Sporadic	YES	Spinal	Dead	0	80	8	6	71
Female	Sporadic	YES	Bulbar	Dead	0	85	9	33	72
Male	Sporadic	YES	Spinal	Dead	0	70	33	8	73
Female	Sporadic	YES	Spinal	Dead	0	70	12	8	74
Female	Sporadic	YES	Spinal	Dead	0	70	8	6	75
Female	Sporadic	YES	Bulbar	Dead	0	60	18	11	76
Female	Sporadic	YES	Spinal	Alive	0	25	190	13	77
Male	Sporadic	YES	Spinal	Dead	0	75	157	6	78
Male	Sporadic	YES	Spinal	Dead	0	75	22	3	79
Female	Sporadic	YES	Bulbar	Dead	0	70	18		80
Female	Sporadic	YES	Bulbar	Dead	0	80	11		81
Male	Sporadic	YES	Bulbar	Dead	0	60	56		82
Male	Sporadic	No	Spinal	Dead	0	60	10		83
Male	Sporadic	YES	Bulbar	Dead	0	80	22	0	84
Male	Sporadic	YES	Spinal	Dead	0	60	11		85
Female	Sporadic	YES	Spinal	Dead	0	65	11	10	86
Female	Sporadic	YES	Spinal	Dead	0	50	46	7	87
Male	Sporadic	No	Bulbar	Dead	0	75	1		88
Female	Sporadic	No	Bulbar	Dead	0	60	9		89
Male	Sporadic	YES	Bulbar	Dead	0	80	12	3	90
Female	Sporadic	No	Spinal	Dead	0	80	167		91
Male	Sporadic	YES	Spinal	Dead	0	60	5	3	92
Female	Sporadic	YES	Spinal	Dead	0	70	12		93
Male	Sporadic	YES	Spinal	Dead	0	65	24		94
Female	Sporadic	YES	Bulbar	Dead	0	75	7	10	95
Male	Sporadic	YES	Bulbar	Alive	0	50	205	20	96
Female	Sporadic	No	Spinal	Dead	0	85	4		97
Male	Sporadic	No		Dead	0	55	18		98
Male	Sporadic	YES	Bulbar	Dead	0	55	14	1	99
Male	Sporadic	YES	Spinal	Dead	0	30	57		100
Male	Familial	YES	Spinal	Dead	0	60	19	9	101
Male	Familial	YES	Spinal	Dead	0	60	25	15	102
Female	Sporadic	YES	Spinal	Dead	0	75	6		103
Female	Sporadic	YES	Other	Dead	0	35	71		104
Male	Sporadic	No	Other	Dead	0	75	3		105
Female	Sporadic	No	Spinal	Dead	0	70	28	18	106
Female	Sporadic	YES	Spinal	Dead	0	70	16		107
Female	Sporadic	No	Spinal	Dead	0	50	49	12	108
Male	Sporadic	YES		Dead	0	75	7		109
Male	Sporadic	YES	Other	Alive	0	45	161	13	110
Male	Sporadic	YES	Bulbar	Dead	0	70	18	6	111
Female	Sporadic	No	Other	Dead	0	80	44	11	112
Male	Sporadic	YES	Spinal	Dead	0	50	34	25	113
Male	Sporadic	YES	Spinal	Dead	0	45	35	12	114
Male	Sporadic	YES	Spinal	Dead	0	45	21	1	115
Male	Sporadic	YES	Spinal	Dead	0	55	45	9	116
Female	Sporadic	No	Spinal	Dead	0	50	14	9	117
Male	Sporadic	YES	Spinal	Dead	0	85	24	1	118
Male	Sporadic	No	Bulbar	Dead	0	60	7		119
Female	Sporadic	No	Bulbar	Dead	0	75	1		120
Female	Sporadic	YES	Spinal	Dead	0	60	5		121
Male	Sporadic	YES	Spinal	Dead	0	65	31		122
Male	Sporadic	YES	Spinal	Dead	0	55	22	4	123
Male	Sporadic	No	Bulbar	Dead	0	70	0	5	124
Female	Sporadic	YES	Spinal	Alive	0	55	39	17	125
Female	Sporadic	YES	Spinal	Dead	0	65	36	16	126
Male	Sporadic	No	Spinal	Dead	0	65	81	13	127
Male	Sporadic	No	Bulbar	Dead	0	75	3	21	128
Female	Sporadic	YES	Spinal	Dead	0	60	29	11	129
Male	Sporadic	No	Bulbar	Dead	0	65	10		130
Male	Sporadic	No	Other	Dead	0	75	7	63	131
Male	Sporadic	No	Spinal	Dead	0	45	1	8	132
Male	Sporadic	YES	Spinal	Dead	0	65	8		133
Female	Sporadic	No	Bulbar	Dead	0	75	17		134
Male	Familial	YES	Other	Dead	0	50	153	7	135
Male	Sporadic	YES	Other	Dead	0	60	74	12	136
Female	Sporadic	YES	Bulbar	Dead	0	60	104	22	137
Male	Sporadic	YES	Bulbar	Dead	0	60	8	9	138
Female	Sporadic	No	Spinal	Dead	0	85	5	6	139
Female	Sporadic	YES	Bulbar	Dead	0	70	8		140
Male	Sporadic	No	Other	Dead	0	75	13		141
Male	Sporadic	YES	Spinal	Dead	0	70	20		142
Female	Sporadic	YES	Spinal	Dead	0	75	42	6	143
Male	Sporadic	YES	Spinal	Dead	0	70	5	14	144
Male	Sporadic	YES	Spinal	Dead	0	75	11	24	145
Female	Sporadic	YES		Dead	0	70	12	12	146
Female	Sporadic	YES	Other	Dead	0	80	4	24	147
Female	Sporadic	YES	Spinal	Dead	0	50	37	12	148
Female	Sporadic	No		Dead	0	80	5		149
Male	Sporadic	No	Spinal	Dead	0	40	41	11	150
Female	Sporadic	YES	Spinal	Dead	0	45	29		151
Female	Sporadic	No	Spinal	Dead	0	70	27	12	152
Female	Sporadic	YES	Bulbar	Dead	0	50	22		153
Female	Sporadic	YES	Bulbar	Dead	0	75	6		154
Male	Sporadic	YES	Spinal	Dead	0	55	38	12	155
Female	Sporadic	No	Bulbar	Dead	0	75	15	6	156
Female	Sporadic	YES	Bulbar	Dead	0	65	12		157
Female	Sporadic	YES	Spinal	Dead	0	60	26		158
Male	Sporadic	No	Bulbar	Dead	0	70	23		159
Female	Sporadic	YES	Bulbar	Dead	0	45	23	23	160
Female	Sporadic	No	Spinal	Dead	0	50	2	7	161
Male	Sporadic	YES	Spinal	Dead	0	60	49	24	162
Female	Sporadic	No	Spinal	Dead	0	80	2		163
Male	Sporadic	YES	Spinal	Dead	0	60	45	1	164
Female	Sporadic	YES	Bulbar	Dead	0	65	5	12	165
Male	Sporadic	YES	Spinal	Dead	0	50	106	24	166
Male	Sporadic	No	Spinal	Dead	0	75	1		167
Female	Sporadic	No	Spinal	Dead	0	65	3	8	168
Male	Sporadic	No	Bulbar	Dead	0	80	15		169
Male	Sporadic	No	Bulbar	Dead	0	70	0	13	170
Female	Sporadic	No		Dead	0	70	10		171
Male	Sporadic	No		Dead	0	50	144		172
Female	Sporadic	YES	Spinal	Dead	0	50	9	4	173
Female	Sporadic	YES	Spinal	Dead	0	65	14	13	174
Female	Sporadic	YES	Bulbar	Dead	0	65	10	3	175
Female	Sporadic	YES	Spinal	Dead	0	75	14	7	176
Male	Sporadic	No	Spinal	Dead	0	70	4		177
Male	Sporadic	YES	Spinal	Dead	0	40	38		178
Male	Sporadic	No	Spinal	Dead	0	65	10		179
Male	Sporadic	YES	Spinal	Dead	0	60	70	12	180
Male	Sporadic	YES	Spinal	Dead	0	55	11	12	181
Female	Sporadic	No	Bulbar	Dead	0	65	9		182
Female	Sporadic	YES	Bulbar	Dead	0	75	17		183
Female	Sporadic	No	Bulbar	Dead	0	65	5		184
Male	Sporadic	No	Bulbar	Dead	0	80	1	3	185
Male	Sporadic	YES	Bulbar	Dead	0	65	13	4	186
Male	Sporadic	No	Spinal	Dead	0	70	0	3	187
Male	Sporadic	No	Spinal	Dead	0	60	90	17	188
Male	Sporadic	YES	Spinal	Dead	0	75	21	33	189
Female	Familial	No	Spinal	Dead	0	55	49	9	190
Female	Sporadic	YES	Other	Dead	0	55	18	9	191
Female	Sporadic	No	Spinal	Dead	0	50	2	24	192
Male	Sporadic	YES	Spinal	Dead	0	65	11		193
Male	Sporadic	YES	Bulbar	Dead	0	70	25	11	194
Female	Sporadic	YES	Bulbar	Dead	0	50	5	10	195
Female	Sporadic	No	Spinal	Dead	0	50	20		196
Female	Sporadic	YES	Spinal	Dead	0	50	13		197
Female	Sporadic	YES	Bulbar	Alive	0	65	185	13	198
Female	Sporadic	No	Spinal	Dead	0	75	14		199
Female	Familial	YES	Spinal	Dead	0	50	48	24	200
Female	Sporadic	YES	Spinal	Dead	0	50	7	5	201
Female	Familial	No	Bulbar	Dead	0	65	9	6	202
Male	Sporadic	YES	Spinal	Dead	0	60	60	6	203
Male	Sporadic	No	Bulbar	Dead	0	70	5	16	204
Male	Sporadic	YES	Spinal	Dead	0	65	19		205
Male	Sporadic	YES	Bulbar	Dead	0	70	5	11	206
Female	Sporadic	YES	Spinal	Dead	0	70	25	1	207
Female	Familial	No	Spinal	Dead	0	70	49		208
Male	Sporadic	No	Spinal	Dead	0	60	10		209
Male	Sporadic	No	Bulbar	Dead	0	60	74	12	210
Male	Sporadic	No	Bulbar	Dead	0	75	9		211
Female	Sporadic	YES	Bulbar	Dead	0	80	4	7	212
Female	Sporadic	No	Other	Dead	0	70	13		213
Female	Sporadic	YES	Bulbar	Dead	0	70	27	13	214
Male	Sporadic	No	Spinal	Dead	0	45	17		215
Male	Sporadic	No	Spinal	Dead	0	80	5	19	216
Male	Sporadic	No	Spinal	Dead	0	75	24	24	217
Male	Sporadic	No	Bulbar	Dead	0	70	3	29	218
Male	Sporadic	YES	Spinal	Dead	0	70	28	18	219
Female	Sporadic	YES	Bulbar	Dead	0	80	15	49	220
Female	Sporadic	YES	Bulbar	Dead	0	60	22	12	221
Male	Sporadic	YES	Bulbar	Dead	0	55	5	2	222
Male	Sporadic	YES	Spinal	Dead	0	60	37	22	223
Male	Sporadic	No	Spinal	Dead	0	70	8		224
Female	Sporadic	YES	Spinal	Dead	0	65	18	6	225
Male	Sporadic	YES	Spinal	Dead	0	65	19		226
Male	Sporadic	No	Spinal	Dead	0	70	15	12	227
Female	Sporadic	No	Bulbar	Dead	0	80	7	13	228
Male	Sporadic	YES	Spinal	Dead	0	60	5		229
Female	Sporadic	YES	Bulbar	Dead	0	85	2		230
Male	Sporadic	No	Spinal	Dead	0	55	31	12	231
Female	Sporadic	YES	Bulbar	Dead	0	75	16	9	232
Female	Sporadic	YES	Spinal	Dead	0	70	22	48	233
Male	Sporadic	YES	Spinal	Dead	0	60	18	3	234
Male	Sporadic	No	Bulbar	Dead	0	60	12	7	235
Male	Sporadic	YES	Spinal	Dead	0	85	28	21	236
Male	Sporadic	No	Other	Dead	0	85	5		237
Male	Sporadic	No	Bulbar	Dead	0	50	13		238
Female	Sporadic	No	Bulbar	Dead	0	85	3		239
Male	Sporadic	YES	Bulbar	Dead	0	70	9	5	240
Male	Sporadic	YES	Spinal	Dead	0	70	7		241
Male	Sporadic	YES	Spinal	Dead	0	45	16	20	242
Female	Sporadic	YES	Bulbar	Dead	0	70	19	1	243
Female	Sporadic	No	Spinal	Dead	0	75	4	16	244
Female	Sporadic	YES	Other	Dead	0	70	28	6	245
Male	Sporadic	No	Bulbar	Dead	0	70	1	7	246
Female	Familial	YES	Bulbar	Dead	0	50	15		247
Male	Sporadic	YES	Spinal	Dead	0	55	21	5	248
Male	Sporadic	YES	Spinal	Dead	0	60	148	34	249
Female	Sporadic	No	Spinal	Dead	0	45	33	1	250
Male	Sporadic	YES	Bulbar	Dead	0	65	18		251
Male	Sporadic	YES	Spinal	Dead	0	45	15		252
Male	Sporadic	No	Other	Dead	0	55	26	9	253
Male	Sporadic	YES	Bulbar	Dead	0	55	21	12	254
Male	Sporadic	No	Spinal	Dead	0	85	20	11	255
Male	Sporadic	No	Bulbar	Dead	0	65	14	10	256
Male	Sporadic	YES	Spinal	Dead	0	60	10	3	257
Male	Sporadic	YES	Spinal	Dead	0	85	2	9	258
Male	Sporadic	YES	Spinal	Dead	0	45	15		259
Female	Sporadic	No	Spinal	Dead	0	65	6	19	260
Female	Sporadic	YES	Spinal	Dead	0	45	153	22	261
Male	Sporadic	YES	Bulbar	Dead	0	60	5		262
Female	Sporadic	No	Bulbar	Dead	0	70	17	6	263
Female	Sporadic	YES	Bulbar	Dead	0	70	10	20	264
Female	Sporadic	YES	Bulbar	Dead	0	60	19		265
Female	Sporadic	No	Bulbar	Dead	0	65	1		266
Male	Sporadic	YES	Spinal	Dead	0	50	14	7	267
Female	Sporadic	YES	Spinal	Dead	0	35	21	4	268
Female	Sporadic	YES	Other	Dead	0	30	24	4	269
Female	Sporadic	YES	Bulbar	Dead	0	70	17	19	270
Female	Sporadic	YES	Spinal	Dead	0	45	46	33	271
Male	Sporadic	YES	Bulbar	Dead	0	60	14		272
Female	Sporadic	YES	Bulbar	Dead	0	60	13	8	273
Female	Sporadic	No	Bulbar	Dead	0	65	22	1	274
Male	Sporadic	No	Spinal	Dead	0	80	8	6	275
Female	Sporadic	YES	Bulbar	Dead	0	60	14	28	276
Male	Sporadic	YES	Bulbar	Dead	0	65	7	3	277
Female	Sporadic	No	Bulbar	Dead	0	65	2		278
Male	Sporadic	YES	Spinal	Dead	0	25	31		279
Male	Sporadic	YES	Spinal	Dead	0	75	5		280
Male	Sporadic	No	Spinal	Dead	0	85	49	12	281
Male	Sporadic	YES	Spinal	Dead	0	40	36	13	282
Male	Sporadic	YES	Bulbar	Dead	0	55	21		283
Female	Sporadic	YES	Spinal	Dead	0	65	42	6	284
Female	Sporadic	No	Bulbar	Dead	0	55	22		285
Female	Sporadic	No	Spinal	Dead	0	75	3		286
Female	Sporadic	YES	Bulbar	Dead	0	75	8	17	287
Male	Sporadic	YES	Spinal	Dead	0	95	62	25	288
Female	Sporadic	YES	Bulbar	Dead	0	75	38	12	289
Male	Sporadic	YES	Spinal	Dead	0	80	21	13	290
Female	Sporadic	No	Bulbar	Dead	0	75	13	6	291
Female	Familial	YES	Spinal	Dead	0	70	20	12	292
Female	Sporadic	YES	Spinal	Dead	0	70	40		293
Female	Sporadic	YES	Other	Dead	0	45	103	5	294
Male	Sporadic	No	Other	Dead	0	60	44	63	295
Female	Sporadic	YES	Bulbar	Dead	0	70	19		296
Female	Sporadic	No	Spinal	Dead	0	65	35	7	297
Female	Sporadic	YES	Other	Dead	0	65	12	14	298
Female	Sporadic	YES	Spinal	Dead	0	45	23	12	299
Male	Sporadic	No		Dead	0	50	30		300
Female	Sporadic	No	Spinal	Dead	0	65	20		301
Female	Sporadic	YES	Bulbar	Dead	0	80	11		302
Female	Sporadic	YES	Bulbar	Dead	0	70	5	17	303
Male	Sporadic	YES	Spinal	Dead	0	50	14	6	304
Female	Sporadic	No	Bulbar	Dead	0	70	20		305
Female	Sporadic	YES	Bulbar	Dead	0	75	2	9	306
Male	Sporadic	YES	Other	Dead	0	35	79	3	307
Male	Sporadic	No	Bulbar	Dead	0	85	0		308
Female	Sporadic	No	Bulbar	Dead	0	50	32		309
Male	Sporadic	YES	Spinal	Dead	0	55	33	4	310
Female	Sporadic	YES	Bulbar	Dead	0	50	41	6	311
Female	Sporadic	YES	Bulbar	Dead	0	75	19	9	312
Female	Sporadic	YES	Bulbar	Dead	0	75	2	8	313
Male	Sporadic	YES	Spinal	Dead	0	70	81	5	314
Male	Sporadic	YES	Spinal	Dead	0	75	80		315
Male	Sporadic	YES	Spinal	Dead	0	50	15		316
Male	Sporadic	No		Dead	0	65	4		317
Male	Sporadic	YES	Bulbar	Dead	0	70	4		318
Male	Sporadic	No	Other	Dead	0	35	36	6	319
Female	Sporadic	No	Bulbar	Dead	0	70	10	8	320
Male	Sporadic	No	Spinal	Dead	0	60	26		321
Male	Sporadic	YES	Spinal	Alive	0	60	48	13	322
Male	Sporadic	YES	Bulbar	Dead	0	65	15	17	323
Male	Sporadic	No	Spinal	Dead	0	45	194	12	324
Female	Sporadic	YES	Bulbar	Dead	0	75	28	8	325
Female	Sporadic	YES	Spinal	Dead	0	45	55	4	326
Male	Sporadic	YES	Spinal	Dead	0	80	2		327
Female	Sporadic	YES	Bulbar	Dead	0	65	9	6	328
Female	Sporadic	YES	Spinal	Dead	0	75	1		329
Male	Sporadic	YES	Spinal	Dead	0	50	27	10	330
Female	Sporadic	No	Bulbar	Dead	0	80	6		331
Male	Sporadic	YES	Spinal	Dead	0	60	45	14	332
Male	Sporadic	YES	Spinal	Dead	0	60	16	4	333
Male	Sporadic	YES	Spinal	Dead	0	85	38		334
Male	Sporadic	YES		Dead	0	60	9		335
