# Supplementary material for: Referral bias in ALS epidemiological studies
Source: PLoS One. 2018 Apr 16;13(4):e0195821. doi: 10.1371/journal.pone.0195821 (PMC5901916; doi:10.1371/journal.pone.0195821)
Supplement: S1 File — (ZIP) [file pone.0195821.s001.zip › Limousin.csv]

id	SEX	DATE_OF_BIRTH	DIED	DATE_DEATH	DATE_DIAGNOSIS	DATE_FIRST_SYMPT	BULBAR_ONSET	fALS	DIAGNOSIS_DELAY	AGE_DIAGNOSIS	SURVIVAL_DELAY	referral
01-0001	0	12/06/1934	1	08/04/2010	21/03/2005	01/06/2004	0	0	9,638157895	70,77344285	60,65789474	1			SUBJID
01-0002	0	11/10/1933	1	23/02/2009	24/07/2008	01/10/2007	1	0	9,769736842	74,78439425	7,039473684	1			SEX	0=Female	1=Male
01-0003	0	11/08/1935	1	25/02/2006	25/11/2005	01/02/2005	1	0	9,769736842	70,29158111	3,026315789	1			DATE_OF_BIRTH
01-0004	0	24/10/1935	1	31/03/2009	26/06/2007	15/06/2006	0	0	12,36842105	71,67145791	21,18421053	1			DIED	0=NO	1=YES
01-0005	1	30/03/1944	1	01/04/2005	19/06/2002	01/08/2000	0	0	22,59868421	58,22039699	33,45394737	1			DATE_DEATH
01-0006	1	21/03/1944	0		01/11/2009	01/08/2009	0	0	3,026315789	65,61533196	54,83552632	1			DATE_DIAGNOSIS
01-0007	0	02/11/1956	1	09/06/2007	10/01/2007	01/06/2006	0	0	7,335526316	50,18754278	4,934210526	1			DATE_FIRST_SYMPT
01-0008	1	31/03/1952	1	05/05/2008	15/04/2005	01/10/2004	0	0	6,447368421	53,0403833	36,71052632	1			BULBAR_ONSET	0=NO	1=YES
01-0009	0	30/07/1933	1	03/04/2002	15/12/2001	01/08/2000	1	0	16,48026316	68,37782341	3,585526316	1			fALS	0=NO	1=YES	9=NOT KNOWN
01-0010	1	20/09/1938	1	28/08/2011	01/05/2009	01/11/2008	0	0	5,953947368	70,61190965	27,92763158	1			DIAGNOSIS_DELAY	Delay in months between onset and diagnosis
01-0011	0	18/10/1957	0		15/12/2011	01/03/2011	0	0	9,506578947	54,15742642	32,69736842	1			AGE_DIAGNOSIS	Age in years at time of diagnosis
01-0012	0	23/06/1936	1	08/02/2010	16/12/2004	01/01/2004	0	0	11,51315789	68,48186174	61,84210526	1			SURVIVAL_DELAY	Variable used for survival analysis
01-0013	0	27/11/1966	1	08/05/2014	12/06/2007	24/11/2006	0	0	6,578947368	40,53935661	82,96052632	1			referral	0=NO	1=YES
01-0014	1	12/01/1930	1	18/10/2011	18/11/2008	01/04/2008	1	0	7,598684211	78,85010267	35	1
01-0015	0	24/04/1946	1	31/12/2012	01/11/2007	01/03/2007	1	0	8,059210526	61,52224504	62,07236842	1
01-0016	1	29/05/1936	1	29/09/2006	30/12/2005	01/01/2005	1	0	11,94078947	69,58795346	8,980263158	1
01-0017	1	07/12/1923	1	06/05/2006	15/09/2005	01/12/2004	1	0	9,473684211	81,77412731	7,664473684	1
01-0018	1	16/10/1929	1	27/10/2008	01/02/2007	01/03/2006	0	0	11,08552632	77,29500342	20,85526316	1
01-0019	1	20/12/1934	1	11/05/2003	05/05/2003	01/10/1998	0	0	55,16447368	68,37234771	0,197368421	1
01-0020	0	25/01/1958	1	09/03/2012	01/07/2008	01/06/2006	0	0	25,03289474	50,4312115	44,30921053	1
01-0021	1	27/09/1930	1	31/07/2007	06/04/2005	01/10/2004	1	0	6,151315789	74,52429843	27,82894737	1
01-0022	1	10/12/1936	1	05/02/2006	21/07/2004	01/06/2003	0	0	13,68421053	67,61122519	18,55263158	1
01-0023	0	30/01/1943	1	30/04/2008	01/11/2006	01/11/2002	0	0	48,05921053	63,75359343	17,96052632	1
01-0024	1	17/09/1955	1	06/07/2010	01/07/2009	01/08/2008	0	0	10,98684211	53,78781656	12,17105263	1
01-0025	0	22/02/1926	1	08/05/2006	10/11/2005	01/08/2005	0	0	3,322368421	79,71526352	5,888157895	1
01-0026	0	05/11/1933	1	13/08/2007	22/07/2005	01/01/2005	0	0	6,644736842	71,70978782	24,73684211	1
01-0027	1	11/06/1913	1	23/01/2007	15/02/2006	01/10/2005	0	0	4,506578947	92,68172485	11,25	1
01-0028	0	08/11/1928	1	24/10/2004	01/07/2004	01/10/2003	0	0	9,013157895	75,6440794	3,782894737	1
01-0029	1	05/07/1936	1	16/04/2003	01/03/2002	01/03/2001	0	0	12,00657895	65,65366188	13,51973684	1
01-0030	1	26/10/1964	1	26/12/2012	09/01/2007	01/05/2006	0	0	8,322368421	42,20396988	71,64473684	1
01-0031	0	31/01/1941	1	11/06/2008	08/06/2006	01/01/2006	1	0	5,197368421	65,34976044	24,14473684	1
01-0032	1	15/11/1941	1	03/03/2011	01/07/2010	01/01/2010	1	1	5,953947368	68,62422998	8,059210526	1
01-0033	1	11/08/1933	1	16/04/2011	01/10/2010	01/05/2009	0	0	17,03947368	77,13894593	6,480263158	1
01-0034	1	26/11/1941	1	12/11/2010	01/05/2010	01/06/2009	1	0	10,98684211	68,42710472	6,414473684	1
01-0035	0	23/07/1930	1	24/02/2006	10/02/2006	01/11/2004	1	0	15,32894737	75,55373032	0,460526316	1
01-0036	1	30/07/1932	1	10/10/2012	01/11/2009	01/10/2009	1	0	1,019736842	77,25667351	35,32894737	1
01-0037	1	26/12/1942	1	23/06/2013	25/08/2005	01/04/2005	0	0	4,802631579	62,66392882	94,04605263	1
01-0038	1	21/07/1932	0		26/09/2008	01/12/2006	0	0	21,875	76,183436	70,42763158	1
01-0039	0	15/06/1958	1	15/06/2003	07/02/2000	01/08/1999	1	0	6,25	41,64818617	40,26315789	1
01-0040	1	09/05/1929	1	16/09/2008	12/07/2007	01/01/2007	0	0	6,315789474	78,17385352	14,21052632	1
01-0041	1	20/04/1937	1	27/10/2007	27/07/2006	01/04/2006	0	0	3,848684211	69,26762491	15,03289474	1
01-0042	1	26/11/1919	1	18/03/2006	23/07/2004	01/07/2003	1	0	12,76315789	84,65708419	19,83552632	1
01-0043	0	26/08/1932	1	18/10/2006	03/03/2006	01/01/2006	0	0	2,006578947	73,51676934	7,532894737	1
01-0044	0	20/05/1927	1	08/01/2007	23/01/2006	01/11/2005	1	0	2,730263158	78,68035592	11,51315789	1
01-0045	0	22/09/1926	1	27/04/2010	01/08/2009	01/01/2009	0	0	6,973684211	82,85831622	8,848684211	1
01-0046	1	01/08/1935	1	07/05/2012	14/12/2010	01/05/2008	0	0	31,48026316	75,37029432	16,77631579	1
01-0047	0	13/12/1938	1	19/03/2010	16/02/2010	01/07/2009	1	0	7,565789474	71,17864476	1,019736842	1
01-0048	1	01/04/1933	1	16/10/2005	27/05/2004	01/01/2004	0	0	4,835526316	71,15400411	16,67763158	1
01-0049	1	28/08/1939	1	15/06/2007	01/10/2002	01/11/2001	0	0	10,98684211	63,09377139	56,51315789	1
01-0050	0	08/10/1926	1	03/01/2008	14/12/2007	25/12/2006	1	0	11,64473684	81,18275154	0,657894737	1
01-0051	0	06/11/1947	1	30/10/2008	20/04/2006	15/12/2005	0	1	4,144736842	58,45311431	30,39473684	1
01-0052	1	12/01/1947	1	11/06/2012	29/07/2011	01/05/2010	0	1	14,93421053	64,54209446	10,46052632	1
01-0053	1	02/08/1939	0		01/02/2011	01/01/2008	0	0	37,07236842	71,50171116	39,57236842	1
01-0054	0	24/06/1924	1	16/10/2006	10/12/2005	01/07/2004	1	0	17,33552632	81,46201232	10,19736842	1
01-0055	0	10/08/1944	1	22/03/2006	15/04/2004	01/01/2004	0	1	3,453947368	59,67967146	23,22368421	1
01-0056	0	07/12/1925	1	22/10/2004	13/11/2003	01/05/2003	1	0	6,447368421	77,93292266	11,31578947	1
01-0057	0	12/01/1947	1	15/02/2013	01/07/2011	01/09/2010	0	0	9,967105263	64,46543463	19,57236842	1
01-0058	0	16/02/1937	1	06/11/2005	09/11/2004	01/12/2003	1	0	11,31578947	67,72895277	11,90789474	1
01-0059	0	09/03/1924	1	25/07/2007	15/11/2006	01/04/2006	1	0	7,5	82,68583162	8,289473684	1
01-0060	0	21/07/1930	1	30/12/2006	14/11/2006	01/01/2005	1	0	22,43421053	76,31759069	1,513157895	1
01-0061	0	23/07/1941	1	28/03/2008	19/07/2005	01/07/2003	0	0	24,63815789	63,9890486	32,33552632	1
01-0062	1	17/12/1976	0		01/03/2011	01/03/2008	0	0	36,01973684	34,20123203	41,44736842	1
01-0063	0	26/01/1943	1	10/06/2009	15/05/2006	01/08/2005	0	0	9,440789474	63,2991102	36,90789474	1
01-0064	0	08/09/1946	1	17/04/2012	19/11/2010	01/02/2010	1	1	9,572368421	64,19712526	16,94078947	1
01-0065	0	09/12/1934	1	23/02/2007	15/06/2006	01/01/2006	1	0	5,427631579	71,51540041	8,322368421	1
01-0066	0	13/02/1937	1	06/11/2010	27/06/2007	01/02/2007	1	0	4,802631579	70,36550308	40,39473684	1
01-0067	1	06/05/1928	1	06/11/2007	27/07/2007	01/01/2007	0	0	6,809210526	79,22245038	3,355263158	1
01-0068	1	31/12/1936	1	29/12/2005	07/07/2005	01/01/2005	0	0	6,151315789	68,51471595	5,756578947	1
01-0069	1	29/01/1933	1	22/11/2012	24/01/2012	01/11/2010	0	0	14,76973684	78,98425736	9,967105263	1
01-0070	0	08/01/1933	1	03/04/2006	18/02/2004	01/10/2003	1	0	4,605263158	71,11019849	25,49342105	1
01-0071	1	29/02/1928	1	16/10/2003	01/01/2001	01/09/2000	0	0	4,013157895	72,84052019	33,48684211	1
01-0072	1	22/10/1946	0		01/04/2011	01/04/2010	0	0	12,00657895	64,44079398	36,01973684	1
01-0073	1	06/02/1933	1	15/07/2006	21/12/2005	01/08/2005	0	0	4,671052632	72,87063655	6,776315789	1
01-0074	1	10/10/1939	1	01/01/2007	04/08/2005	01/01/2003	0	0	31,11842105	65,81793292	16,94078947	1
01-0075	0	14/11/1934	1	27/07/2009	25/11/2008	01/11/2008	1	0	0,789473684	74,03148528	8,026315789	1
01-0076	1	27/02/1939	1	05/03/2011	01/07/2010	01/11/2009	0	0	7,960526316	71,34017796	8,125	1
01-0077	0	21/04/1935	1	15/12/2010	01/10/2009	01/05/2009	1	0	5,032894737	74,4476386	14,47368421	1
01-0078	1	02/07/1953	1	25/11/2006	13/01/2006	01/10/2005	0	0	3,421052632	52,5338809	10,39473684	1
01-0079	1	25/11/1946	1	15/06/2007	03/11/2006	01/05/2006	0	0	6,118421053	59,93976728	7,368421053	1
01-0080	1	27/05/1934	1	08/11/2010	01/03/2010	01/01/2010	0	0	1,940789474	75,76180698	8,289473684	1
01-0081	1	13/03/1943	1	11/06/2010	01/04/2010	01/10/2009	0	1	5,986842105	67,05270363	2,335526316	1
01-0082	1	09/10/1925	1	26/04/2008	06/02/2008	15/09/2006	0	0	16,74342105	82,32717317	2,631578947	1
01-0083	1	25/10/1935	1	01/02/2012	01/01/2011	01/09/2009	0	0	16,01973684	75,18685832	13,02631579	1
01-0084	0	18/05/1921	1	04/12/2001	02/08/2000	01/05/1999	0	0	15,09868421	79,20876112	16,08552632	1
01-0085	1	24/06/1934	1	06/07/2002	01/06/2000	01/10/1999	1	0	8,026315789	65,93839836	25,16447368	1
01-0086	0	18/02/1934	1	24/08/2001	01/01/2001	01/08/2000	1	0	5,032894737	66,86926762	7,730263158	1
01-0087	0	29/03/1933	1	27/04/2010	01/01/2007	01/05/2006	0	0	8,059210526	73,76043806	39,86842105	1
01-0088	1	17/07/1953	1	02/02/2006	22/08/2005	01/09/2004	0	0	11,67763158	52,09856263	5,394736842	1
01-0089	0	01/12/1947	1	01/06/2003	01/01/2001	01/07/2000	0	0	6,052631579	53,08692676	28,98026316	1
01-0090	1	22/08/1932	1	05/03/2012	01/08/2011	01/07/2010	0	0	13,02631579	78,94045175	7,138157895	1
01-0091	1	04/10/1951	1	10/11/2006	20/10/2005	01/08/2005	0	0	2,631578947	54,04517454	12,69736842	1
01-0092	0	20/03/1946	1	28/08/2005	29/06/2004	01/02/2004	0	0	4,901315789	58,27789185	13,98026316	1
01-0093	0	12/03/1968	0		01/11/2011	01/07/2011	0	1	4,046052632	43,6386037	34,63815789	1
01-0094	0	13/03/1939	1	18/09/2001	01/07/2000	01/05/2000	0	0	2,006578947	61,30321697	14,60526316	1
01-0095	1	15/05/1940	1	20/12/2001	15/03/2001	01/09/2000	0	0	6,414473684	60,83230664	9,210526316	1
01-0096	1	14/03/1923	1	05/02/2011	01/10/2007	01/01/2003	1	1	57,03947368	84,55030801	40,23026316	1
01-0097	0	12/09/1943	1	25/11/2012	01/11/2002	01/03/2001	0	0	20,06578947	59,137577	120,9539474	1
01-0098	1	28/11/1938	1	16/03/2009	16/11/2005	01/10/2004	0	0	13,51973684	66,96783025	40	1
01-0099	1	16/02/1930	1	16/12/2008	16/08/2008	01/08/2008	1	0	0,493421053	78,49691992	4,013157895	1
01-0100	0	26/10/1941	1	17/09/2006	31/10/2005	01/02/2005	0	0	8,947368421	64,01368925	10,55921053	1
01-0101	1	10/08/1941	1	01/09/2009	15/03/2007	15/12/2005	0	0	14,96710526	65,59342916	29,63815789	1
01-0102	0	19/12/1918	1	03/11/2002	01/09/2000	01/09/1999	0	0	12,03947368	81,70294319	26,08552632	1
01-0103	1	15/01/1934	1	10/06/2004	15/03/2002	15/05/2000	0	0	22,00657895	68,1615332	26,90789474	1
01-0104	0	30/12/1938	1	17/07/2005	16/05/2003	01/02/2003	0	0	3,421052632	64,37508556	26,08552632	1
01-0105	1	06/08/1957	1	19/12/2010	01/11/2009	01/05/2009	0	0	6,052631579	52,23819302	13,58552632	1
01-0106	0	05/09/1966	0		15/03/2004	01/04/2003	0	0	11,48026316	37,52498289	3,289473684	1
01-0107	0	13/04/1940	1	10/07/2011	01/01/2011	01/09/2010	1	0	4,013157895	70,71868583	6,25	1
01-0108	0	27/11/1923	0		01/10/2001	01/07/2000	0	0	15,03289474	77,84531143	32,46710526	1
01-0109	0	28/07/1940	0		01/12/2004	01/08/2002	0	0	28,05921053	64,3449692	117,5986842	1
01-0110	0	14/08/1923	1	18/01/2013	01/11/2010	01/09/2008	0	0	26,01973684	87,21697467	26,61184211	1
01-0111	1	11/10/1944	1	20/06/2014	31/01/2012	01/04/2011	0	0	10,03289474	67,3045859	28,65131579	1
01-0112	0	08/02/1949	1	20/06/2004	15/05/2003	15/01/2003	1	0	3,947368421	54,26146475	13,22368421	1
01-0113	0	08/10/1920	1	03/04/2011	01/10/2010	01/11/2009	0	0	10,98684211	89,97946612	6,052631579	1
01-0114	1	19/06/1966	1	21/03/2008	22/10/2001	01/12/2000	0	0	10,69078947	35,34291581	77,03947368	1
01-0115	0	22/09/1946	1	11/12/2006	28/11/2005	01/05/2005	1	0	6,940789474	59,18412047	12,43421053	1
01-0116	1	16/09/1938	1	13/08/2009	01/03/2009	01/11/2008	0	0	3,947368421	70,45585216	5,427631579	1
01-0117	0	19/02/1924	1	22/03/2006	27/09/2005	01/05/2004	0	0	16,90789474	81,60438056	5,789473684	1
01-0118	0	19/01/1922	1	25/05/2001	01/01/2001	01/01/2000	1	0	12,03947368	78,95140315	4,736842105	1
01-0119	1	09/02/1932	1	21/10/2004	01/09/2003	01/01/2003	1	0	7,993421053	71,55920602	13,68421053	1
01-0120	0	30/01/1950	1	04/09/2012	01/01/2008	01/04/2007	0	0	9,046052632	57,9192334	56,18421053	1
01-0121	0	16/08/1949	1	05/11/2003	01/09/2000	01/01/2000	1	0	8,026315789	51,04449008	38,15789474	1
01-0122	1	14/11/1930	1	13/12/2006	24/03/2003	01/10/2002	0	0	5,723684211	72,3559206	44,73684211	1
01-0123	1	20/08/1939	1	10/02/2004	15/07/2003	01/01/2003	0	0	6,414473684	63,90143737	6,907894737	1
01-0124	1	30/09/1934	1	10/11/2013	23/12/2008	01/10/2006	1	0	26,77631579	74,23134839	58,65131579	1
01-0125	1	26/01/1972	1	11/01/2013	01/06/2011	01/09/2010	0	0	8,980263158	39,34565366	19,40789474	1
01-0126	1	22/04/1952	1	24/06/2010	30/03/2006	01/03/2005	0	0	12,96052632	53,93566051	50,88815789	1
01-0127	1	15/11/1928	1	15/12/2009	18/01/2007	15/04/2006	1	0	9,144736842	78,17385352	34,93421053	1
01-0128	1	02/10/1935	1	12/04/2008	09/10/2006	01/03/2006	0	0	7,302631579	71,01984942	18,125	1
01-0129	1	11/12/1927	1	11/08/2010	05/08/2010	01/10/2009	0	0	10,13157895	82,65023956	0,197368421	1
01-0130	1	01/09/1952	1	06/02/2012	01/09/2011	01/09/2009	0	0	24,01315789	58,99794661	5,197368421	1
01-0131	1	23/06/1935	1	16/12/2008	01/10/2008	01/08/2008	0	0	2,006578947	73,27583847	2,5	1
01-0132	0	11/09/1930	1	28/03/2011	01/07/2010	01/03/2010	1	0	4,013157895	79,80287474	8,881578947	1
01-0133	1	23/08/1946	1	12/01/2012	01/03/2009	01/05/2008	1	0	10	62,52156057	34,44078947	1
01-0134	0	08/01/1927	1	09/03/2006	15/12/2005	01/06/2005	1	0	6,480263158	78,93497604	2,763157895	1
01-0135	1	16/03/1932	1	29/01/2009	25/07/2007	01/04/2007	1	0	3,782894737	75,35660507	18,22368421	1
01-0136	1	02/08/1933	1	24/10/2002	01/08/2000	01/02/2000	0	0	5,986842105	66,99794661	26,77631579	1
01-0137	0	15/02/1931	1	08/12/2005	07/01/2005	01/12/2004	0	0	1,217105263	73,89459274	11,01973684	1
01-0138	1	14/01/1936	1	06/05/2012	12/01/2008	15/04/2007	1	0	8,947368421	71,9945243	51,84210526	1
01-0139	1	07/12/1935	1	30/09/2005	15/06/2004	01/02/2003	0	0	16,44736842	68,5229295	15,52631579	1
01-0140	1	20/05/1915	1	11/09/2000	01/08/2000	01/01/2000	1	0	7,006578947	85,2019165	1,348684211	1
01-0141	0	29/07/1947	1	18/12/2010	01/02/2009	01/01/2007	0	1	25,06578947	61,51403149	22,53289474	1
01-0142	0	22/05/1955	1	07/12/2013	01/09/2010	01/05/2010	1	1	4,046052632	55,27994524	39,24342105	1
01-0143	1	25/04/1935	1	27/06/2009	24/11/2007	01/05/2007	0	0	6,809210526	72,58316222	19,11184211	1
01-0144	1	30/11/1924	1	02/08/2005	28/08/2004	01/09/2002	1	0	23,91447368	79,74264203	11,15131579	1
01-0145	1	11/02/1952	1	08/01/2011	19/03/2008	01/06/2006	0	0	21,61184211	56,10130048	33,71710526	1
01-0146	0	16/04/1934	1	18/12/2001	01/09/2000	01/09/1999	0	0	12,03947368	66,37919233	15,55921053	1
01-0147	0	15/08/1938	1	20/07/2006	25/08/2004	01/12/2003	0	0	8,815789474	66,02874743	22,82894737	1
01-0148	0	17/09/1925	1	11/01/2007	18/08/2006	01/08/2005	0	0	12,56578947	80,91718001	4,802631579	1
01-0149	1	13/11/1935	1	20/02/2002	18/12/2000	01/06/2000	1	0	6,578947368	65,09787817	14,11184211	1
01-0150	0	27/03/1939	0		30/01/2008	16/03/2006	1	0	22,53289474	68,84599589	77,86184211	1
01-0151	1	01/08/1935	1	06/07/2008	06/06/2007	01/05/2007	1	0	1,184210526	71,84668036	13,02631579	1
01-0152	0	17/12/1925	1	15/06/2011	11/12/2003	01/10/2002	0	0	14,34210526	77,98220397	90,23026316	1
01-0153	1	01/10/1949	1	03/07/2012	01/07/2011	01/06/2004	0	0	85,06578947	61,7467488	12,10526316	1
01-0154	1	14/06/1946	1	18/06/2013	01/07/2009	01/10/2005	0	1	45,03289474	63,04722793	47,63157895	1
01-0155	0	27/09/1925	1	30/11/2006	21/08/2006	01/10/2004	0	0	22,66447368	80,89801506	3,322368421	1
01-0156	0	07/09/1958	1	04/10/2009	24/04/2007	01/04/2006	0	1	12,76315789	48,62696783	29,40789474	1
01-0157	0	14/07/1947	1	13/12/2003	29/11/2001	01/06/2001	1	1	5,953947368	54,37919233	24,47368421	1
01-0158	1	26/10/1959	1	05/11/2013	01/08/2009	01/12/2008	0	0	7,993421053	49,76591376	51,21710526	1
01-0159	1	03/07/1935	1	16/09/2006	30/07/2003	01/10/2002	0	0	9,934210526	68,07392197	37,63157895	1
01-0160	1	07/05/1938	1	24/12/2010	01/10/2010	01/05/2009	0	0	17,03947368	72,40246407	2,763157895	1
01-0161	1	18/01/1936	1	19/06/2012	31/08/2011	01/01/2011	1	0	7,960526316	75,61670089	9,638157895	1
01-0162	0	30/12/1945	1	04/06/2011	01/06/2010	01/01/2010	0	0	4,967105263	64,41889117	12,10526316	1
01-0163	1	12/05/1928	1	09/03/2007	06/01/2004	01/06/2003	0	0	7,203947368	75,65229295	38,09210526	1
01-0164	0	06/12/1930	1	02/05/2008	29/07/2004	01/06/2003	0	0	13,94736842	73,64544832	45,16447368	1
01-0165	1	02/12/1928	1	29/05/2003	01/02/2001	01/11/2000	0	0	3,026315789	72,1670089	27,86184211	1
01-0166	0	03/08/1956	1	21/09/2011	02/06/2009	01/01/2009	0	0	5	52,82956879	27,66447368	1
01-0167	0	26/10/1925	1	16/05/2007	13/10/2006	01/06/2005	0	0	16,41447368	80,96372348	7,072368421	1
01-0168	1	12/01/1938	1	07/12/2010	01/08/2010	01/05/2010	0	0	3,026315789	72,55030801	4,210526316	1
01-0169	0	29/11/1933	1	03/02/2010	01/09/2009	01/01/2009	1	0	7,993421053	75,75633128	5,098684211	1
01-0170	0	30/11/1934	1	23/11/2010	01/05/2009	01/03/2009	1	0	2,006578947	74,41752225	18,78289474	1
01-0171	1	27/05/1954	1	23/11/2013	01/11/2009	01/01/2009	0	0	10	55,43326489	48,78289474	1
01-0172	1	16/12/1922	1	24/11/2005	17/03/2004	01/01/2004	0	1	2,5	81,25119781	20,29605263	1
01-0173	1	07/05/1936	1	04/07/2007	24/01/2006	01/10/2004	0	0	15,78947368	69,71663244	17,30263158	1
01-0174	1	09/05/1936	1	31/12/2010	01/04/2009	01/09/2008	0	0	6,973684211	72,89527721	21,01973684	1
01-0175	0	21/08/1941	0		01/06/2001	01/06/1994	0	0	84,11184211	59,77823409	60,69078947	1
01-0176	1	16/10/1942	1	05/10/2012	01/01/2011	01/08/2010	0	0	5,032894737	68,21081451	21,15131579	1
01-0177	1	23/05/1931	1	18/05/2010	01/03/2010	01/08/2009	0	0	6,973684211	78,77344285	2,565789474	1
01-0178	0	27/08/1943	1	19/06/2012	10/03/2011	01/03/2010	0	0	12,30263158	67,53456537	15,36184211	1
01-0179	0	15/06/1953	1	22/12/2009	28/11/2008	01/07/2008	0	0	4,934210526	55,45516769	12,79605263	1
01-0180	1	04/05/1947	0		01/01/2011	01/09/2010	0	1	4,013157895	63,66324435	8,355263158	1
01-0181	0	10/10/1938	1	26/01/2010	25/08/2008	15/12/2007	1	1	8,355263158	69,87542779	17,07236842	1
01-0182	0	26/12/1939	1	13/09/2003	15/10/2002	01/08/2002	1	0	2,467105263	62,80355921	10,95394737	1
01-0183	0	12/10/1936	1	13/11/2005	16/06/2003	28/07/2002	1	0	10,625	66,67488022	28,98026316	1
01-0184	1	09/07/1947	1	09/05/2005	30/10/2003	01/04/2003	0	0	6,973684211	56,30937714	18,32236842	1
01-0185	1	29/03/1934	1	30/08/2004	31/10/2003	01/08/2003	0	0	2,993421053	69,59069131	10	1
01-0186	1	06/04/1923	1	30/01/2005	15/05/2004	01/12/2003	1	0	5,460526316	81,10882957	8,552631579	1
01-0187	1	24/06/1931	1	23/04/2010	17/12/2008	01/09/2008	1	0	3,519736842	77,48391513	16,18421053	1
01-0188	1	04/12/1931	1	02/03/2012	01/10/2009	01/10/2008	0	0	12,00657895	77,82614648	29,04605263	1
01-0189	1	10/08/1975	0		21/07/2005	01/01/2004	0	0	18,65131579	29,94661191	109,5723684	1
01-0190	0	11/10/1928	1	17/08/2005	10/02/2005	01/11/2004	0	0	3,322368421	76,3340178	6,184210526	1
01-0191	0	06/01/1932	1	10/12/2007	27/01/2006	15/06/2005	0	0	7,434210526	74,05886379	22,43421053	1
01-0192	1	11/07/1953	1	02/04/2009	07/02/2005	01/08/2004	0	0	6,25	51,57837098	49,83552632	1
01-0193	1	16/12/1940	1	16/11/2010	01/09/2009	01/04/2009	1	0	5,032894737	68,70910335	14,50657895	1
01-0194	1	26/10/1952	1	06/06/2005	12/12/2002	15/01/2002	0	0	10,88815789	50,12731006	29,83552632	1
01-0195	1	07/03/1938	0		01/09/2000	01/05/1997	0	0	40,09868421	62,48870637	165,2631579	1
01-0196	0	30/10/1933	0		01/04/2009		0	0		75,41957563	66,08552632	1
01-0197	1	04/01/1937	1	26/11/2008	30/01/2008	01/11/2007	1	0	2,960526316	71,06913073	9,901315789	1
01-0198	0	19/09/1953	1	12/09/2003	03/11/2000	01/02/2000	1	0	9,078947368	47,12388775	34,30921053	1
01-0199	0	21/09/1932	1	30/05/2009	16/01/2007	01/07/2006	1	0	6,546052632	74,31895962	28,45394737	1
01-0201	1	29/10/1927	1	10/05/2007	24/10/2006	01/10/2005	0	0	12,76315789	78,98699521	6,513157895	1
01-0202	1	12/01/1930	1	29/07/2010	19/05/2010	01/01/2010	1	0	4,539473684	80,34770705	2,335526316	1
01-0203	1	15/03/1972	1	06/10/2011	18/07/2008	01/12/2007	0	0	7,565789474	36,34223135	38,65131579	1
01-0204	1	19/04/1929	1	04/06/2010	01/01/2010	01/07/2009	0	0	6,052631579	80,70362765	5,065789474	1
01-0205	0	10/11/1937	1	28/05/2006	21/04/2005	01/09/2004	1	0	7,631578947	67,44421629	13,22368421	1
01-0206	0	17/01/1929	1	11/01/2005	01/06/2004	01/09/2003	1	0	9,013157895	75,37029432	7,368421053	1
01-0207	1	02/03/1929	1	06/12/2009	01/11/2009	01/03/2009	1	0	8,059210526	80,66803559	1,151315789	1
01-0208	1	13/01/1925	1	18/01/2008	29/05/2006	01/04/2006	0	0	1,907894737	81,37166324	19,70394737	1
01-0209	1	30/04/1939	1	11/03/2010	01/08/2009	01/01/2009	0	1	6,973684211	70,25598905	7,302631579	1
01-0210	0	24/07/1936	1	17/06/2006	22/12/2005	31/05/2005	0	0	6,743421053	69,41273101	5,822368421	1
01-0211	1	11/04/1922	1	26/06/2011	05/07/2010	01/08/2008	1	0	23,125	88,23271732	11,71052632	1
01-0212	0	10/07/1921	1	31/08/2005	08/02/2005	01/01/2004	0	0	13,28947368	83,58384668	6,710526316	1
01-0213	0	30/05/1957	1	06/01/2010	18/12/2008	01/08/2008	0	0	4,572368421	51,55373032	12,63157895	1
01-0214	0	09/10/1932	1	11/04/2002	29/09/2000	01/12/1999	1	0	9,967105263	67,97262149	18,38815789	1
01-0215	0	21/01/1935	1	09/09/2007	03/10/2006	01/10/2005	1	0	12,07236842	71,69883641	11,21710526	1
01-0216	1	24/08/1950	1	22/04/2003	06/03/2002	01/04/2000	0	9	23,15789474	51,53182752	13,55263158	1
01-0217	1	26/03/1929	1	15/03/2010	02/02/2010	01/12/2009	0	0	2,072368421	80,8569473	1,348684211	1
01-0218	1	02/12/1929	1	30/10/2010	01/04/2009	01/06/2008	0	0	10	79,32922656	18,98026316	1
01-0219	1	11/05/1940	1	27/11/2012	20/05/2009	01/11/2007	1	0	18,61842105	69,02395619	42,33552632	1
01-0220	1	23/02/1944	1	12/04/2012	01/12/2010	01/03/2010	1	0	9,046052632	66,770705	16,38157895	1
01-0221	1	17/05/1920	1	03/06/2002	01/11/2000	01/05/2000	0	0	6,052631579	80,45995893	19,04605263	1
01-0222	1	22/08/1934	1	08/08/2001	26/04/2000	01/01/1999	1	0	15,82236842	65,67830253	15,42763158	1
01-0223	0	28/03/1925	1	23/01/2002	03/03/2001	01/03/2001	1	0	0,065789474	75,93155373	10,72368421	1
01-0224	1	26/11/1918	1	28/03/2003	01/06/2000	01/01/1997	0	0	41,01973684	81,51403149	33,88157895	1
01-0225	1	13/08/1937	1	27/03/2012	01/12/2009	01/09/2008	1	0	15	72,30116359	27,86184211	1
01-0226	1	18/03/1947	1	13/02/2007	19/06/2006	01/01/2006	1	0	5,559210526	59,25530459	7,861842105	1
01-0227	1	25/09/1952	1	13/09/2013	01/07/2011	01/12/2010	1	0	6,973684211	58,76249144	26,48026316	1
01-0228	1	03/07/1933	1	17/04/2009	18/06/2007	15/01/2007	1	0	5,065789474	73,95756331	22,00657895	1
01-0229	1	03/06/1934	1	11/01/2007	26/01/2006	01/01/2005	0	0	12,82894737	71,6495551	11,51315789	1
01-0230	0	11/02/1949	1	12/12/2004	01/06/2004	15/07/2003	0	0	10,59210526	55,30184805	6,381578947	1
01-0231	0	17/03/1945	1	26/06/2011	01/11/2010	01/07/2010	0	0	4,046052632	65,62628337	7,796052632	1
01-0232	1	31/12/1934	1	03/09/2012	19/10/2011	01/05/2011	0	0	5,625	76,79945243	10,52631579	1
01-0233	0	10/12/1921	1	11/10/2006	10/08/2005	01/07/2002	0	0	37,36842105	83,6659822	14,04605263	1
01-0234	0	06/02/1932	1	01/06/2003	01/02/2002	15/05/2001	1	0	8,618421053	69,98767967	15,95394737	0
01-0235	1	25/05/1940	1	07/01/2005	01/05/2002	01/01/2000	0	0	27,99342105	61,93292266	32,30263158	0
01-0236	1	02/12/1933	1	07/01/2005	01/11/2003	15/06/2001	0	0	28,58552632	69,9137577	14,24342105	0
01-0237	1	01/12/1955	1	27/07/2005	15/01/2004	15/06/1994	0	1	115,1644737	48,12320329	18,38815789	0
01-0238	1	23/01/1939	1	15/06/2010	01/09/2006	11/09/2003	0	0	35,72368421	67,60574949	45,49342105	0
01-0239	1	16/03/1935	1	23/04/2010	01/12/2006	30/03/2006	1	0	8,092105263	71,71252567	40,75657895	0
01-0240	1	04/02/1960	1	28/05/2007	10/03/2007	15/11/2006	0	0	3,782894737	47,09377139	2,598684211	0
01-0241	1	01/03/1935	1	25/09/2007	01/05/2007	29/09/2006	0	0	7,039473684	72,1670089	4,835526316	0
01-0242	1	20/12/1940	1	07/09/2012	01/08/2011	01/03/2011	0	0	5,032894737	70,61190965	13,25657895	0
01-0243	1	03/04/1929	1	26/09/2011	01/06/2011	01/06/2010	0	0	12,00657895	82,16016427	3,848684211	0
01-0244	0	30/01/1938	1	16/03/2003	01/10/2002	15/06/2002	0	0	3,552631579	64,66803559	5,460526316	0
01-0245	0	15/02/1929	1	09/05/2004	07/05/2004	01/01/2004	0	9	4,177631579	75,22245038	0,065789474	0
01-0246	0	22/08/1937	1	20/09/2001	30/01/2000	01/09/1999	1	0	4,967105263	62,43942505	19,70394737	0
01-0247	1	12/08/1944	0		01/06/2006	01/02/2005	0	9	15,95394737	61,80150582	68,05921053	0
01-0248	0	29/03/1929	1	21/04/2006	12/05/2005		0	9		76,76112252	11,31578947	0
01-0249	1	23/04/1932	1	05/11/2009	12/03/2009	01/06/2008	0	9	9,342105263	76,8843258	7,828947368	0
01-0250	0	28/12/1930	1	23/03/2004	18/06/2003	01/08/2002	0	0	10,55921053	72,47091034	9,177631579	0
01-0251	0	10/08/1927	1	28/09/2002	02/09/2002	01/03/2002	1	0	6,085526316	75,06365503	0,855263158	0
01-0252	0	10/07/1917	1	25/06/2003	01/12/2002	01/06/2002	0	0	6,019736842	85,39356605	6,776315789	0
01-0253	0	14/08/1925	1	07/01/2010	31/12/2009	01/01/2009	0	0	11,97368421	84,38056126	0,230263158	0
01-0254	0	28/04/1927	1	08/10/2002	22/04/2002	01/04/2001	1	0	12,69736842	74,98425736	5,559210526	0
01-0255	1	20/03/1928	1	22/05/2003	03/05/2003	01/12/2002	0	0	5,032894737	75,11841205	0,625	0
01-0256	0	11/12/1922	1	11/11/2002	19/09/2002	01/01/2002	0	0	8,585526316	79,77275838	1,743421053	0
01-0257	1	27/09/1919	1	10/09/2000	01/07/2000	01/08/1999	0	0	11,01973684	80,76112252	2,335526316	0
01-0258	1	09/07/1934	1	05/08/2004	01/01/2003			9		68,48186174	19,14473684	0
01-0259	1	16/10/1941	1	21/12/2002	25/09/2002	01/05/2002	1	0	4,835526316	60,94182067	2,861842105	0
01-0260	1	20/07/1947	1	15/04/2006	30/05/2003	01/01/2003	0	0	4,901315789	55,86036961	34,57236842	1
01-0261	1	07/06/1948	1	14/01/2013	19/01/2011	01/06/2007	0	0	43,68421053	62,61738535	23,88157895	1
01-0262	1	21/12/1935	1	11/01/2003	27/09/2001	01/02/2000	0	0	19,86842105	65,76865161	15,49342105	0
01-0263	1	03/06/1954	1	01/10/2012	01/03/2012	01/10/2011	0	1	5	57,74401095	7,039473684	1
01-0264	0	22/03/1924	1	19/12/2005	09/08/2005	01/01/2005	1	0	7,236842105	81,38261465	4,342105263	0
01-0265	1	05/03/1921	1	14/10/2004	29/09/2004		1	9		83,57015743	0,493421053	0
01-0266	0	02/08/1923	0		01/09/2000	01/05/2000	0	0	4,046052632	77,08418891	4,276315789	0
01-0267	1	09/05/1932	1	30/10/2009	01/07/2009	01/01/2009	1	9	5,953947368	77,14442163	3,980263158	0
01-0268	1	05/04/1925	1	23/08/2000	18/05/2000	01/01/2000	0	0	4,539473684	75,11841205	3,190789474	0
01-0269	0	19/05/1938	1	23/11/2010	18/07/2009	01/03/2009	0	9	4,572368421	71,16495551	16,21710526	0
01-0270	0	29/09/1929	1	03/09/2010	04/02/2008	01/06/2007	0	0	8,157894737	78,34907598	30,98684211	0
01-0271	1	18/08/1938	1	23/04/2010	18/01/2010	01/06/2009	0	9	7,598684211	71,41957563	3,125	0
01-0272	1	19/12/1947	1	07/09/2009	28/10/2005	01/01/2005	0	9	9,868421053	57,85900068	46,38157895	0
01-0273	1	04/07/1927	1	31/10/2010	08/02/2008	01/01/2008	0	9	1,25	80,59958932	32,76315789	0
01-0274	0	29/04/1939	1	23/06/2008	01/06/2007		0	9		68,09034908	12,76315789	0
01-0275	1	18/08/1920	1	19/10/2007	14/08/2007	01/08/2006	0	9	12,43421053	86,98699521	2,171052632	0
01-0276	1	07/05/1936	1	25/05/2008	04/11/2003	01/06/2003	0	9	5,131578947	67,4934976	54,73684211	0
01-0277	1	20/01/1927	1	02/03/2011	10/01/2011		0	9		83,97262149	1,677631579	0
01-0278	0	23/08/1929	1	14/03/2010	01/11/2009	01/06/2009	1	9	5,032894737	80,19164956	4,375	0
01-0279	0	15/03/1918	0		01/02/2009	01/01/2009	1	9	1,019736842	90,88569473	4,539473684	0
01-0280	1	13/07/1930	1	15/09/2007	01/04/2007		0	9		76,71731691	5,493421053	0
01-0281	0	24/11/1925	1	08/04/2010	17/12/2009	01/08/2009	0	9	4,539473684	84,06297057	3,684210526	0
01-0282	1	01/07/1931	1	11/02/2008	01/02/2008	01/08/2007	1	9	6,052631579	76,58863792	0,328947368	0
01-0283	1	06/02/1947	0		17/07/2012	15/03/2012	0	9	4,078947368	65,44284736	4,934210526	0
01-0284	0	11/01/1951	1	17/09/2014	01/04/2013	01/01/2012	0	0	15	62,22039699	17,56578947	1
01-0285	1	23/11/1951	0		01/10/2012	01/07/2011	0	0	15,06578947	60,8569473	22,92763158	1
01-0286	0	13/01/1956	1	17/12/2013	01/06/2012	01/01/2012	0	0	5	56,38329911	18,55263158	1
01-0287	0	26/03/1933	1	05/01/2014	01/04/2013	01/07/2011	0	0	21,05263158	80,0164271	9,177631579	1
01-0288	1	18/03/1947	1	13/09/2013	01/10/2012	01/09/2012	0	0	0,986842105	65,54140999	11,41447368	1
01-0289	0	14/04/1941	1	25/07/2013	01/12/2012	01/12/2010	0	0	24,04605263	71,63312799	7,763157895	0
01-0290	1	28/10/1946	0		01/06/2012	01/04/2011	1	0	14,04605263	65,59342916	27,76315789	1
01-0291	1	22/03/1970	1	07/06/2013	01/06/2012	01/09/2011	0	0	9,013157895	42,19575633	12,20394737	1
01-0292	1	13/03/1964	0		01/06/2013	01/02/2013	0	0	3,947368421	49,2183436	15,29605263	1
01-0293	0	08/09/1959	0		01/04/2012	01/07/2011	0	1	9,046052632	52,56399726	0	1
01-0294	1	08/09/1957	0		01/03/2012	01/01/2010	0	0	25,98684211	54,47775496	29,24342105	1
01-0295	0	05/09/1932	1	14/05/2012	01/03/2012	01/04/2011	0	0	11,01973684	79,48528405	2,434210526	1
01-0296	1	04/02/1928	1	21/01/2014	01/08/2012	01/12/2011	0	0	8,026315789	84,49007529	17,69736842	1
01-0297	1	24/08/1928	0		01/09/2012	01/04/2012	0	0	5,032894737	84,02190281	23,78289474	1
01-0298	0	31/10/1947	1	02/06/2013	01/03/2012	01/12/2011	0	0	2,993421053	64,3340178	15,06578947	1
01-0299	0	08/06/1953	0		01/12/2012	01/05/2011	0	0	19,07894737	59,4825462	19,90131579	1
01-0300	1	19/07/1950	1	07/05/2014	01/10/2012	01/10/2011	0	1	12,03947368	62,20396988	19,17763158	1
01-0301	1	15/06/1953	0		01/04/2013	01/01/2012	0	0	15	59,79466119	16,875	1
01-0302	0	30/10/1936	1	11/06/2013	01/04/2013	01/12/2011	0	0	16,01973684	76,41889117	2,335526316	1
01-0303	1	29/02/1976	0		01/03/2012	01/07/2010	0	0	20,03289474	36,00273785	26,15131579	1
01-0304	0	22/03/1947	1	03/10/2013	01/02/2012	01/02/2011	1	1	12,00657895	64,86516085	20,06578947	1
01-0305	1	09/06/1949	0		01/06/2012	01/06/2012	0	0	0	62,97878166	24,76973684	1
01-0306	1	16/12/1939	1	26/04/2012	01/04/2012		0	0		72,29295003	0,822368421	1
01-0307	0	29/04/1931	0		01/11/2012	01/01/2012	0	0	10,03289474	81,51129363	17,30263158	1
01-0308	0	04/08/1952	0		01/05/2013	01/01/2013	1	0	3,947368421	60,73921971	17,10526316	1
01-0309	1	01/01/1946	1	08/05/2012	01/04/2012	01/11/2011	0	0	5	66,2477755	1,217105263	1
01-0310	1	09/09/1941	0		01/10/2012	01/01/2012	0	0	9,013157895	71,06091718	23,71710526	1
01-0311	0	13/12/1931	0		01/12/2012	01/02/2012	1	0	10	80,96919918	18,48684211	1
01-0312	1	20/01/1959	0		20/12/2012	01/09/2012	0	0	3,618421053	53,91649555	22,03947368	1
01-0313	0	01/03/1943	1	15/07/2014	26/10/2012	01/05/2010	1	0	29,90131579	69,65639973	20,625	1
01-0314	1	11/02/1939	0		21/01/2013	01/08/2012	0	0	5,690789474	73,94387406	20,26315789	1
01-0315	0	09/11/1941	0		01/10/2012	01/05/2004	0	0	101,1513158	70,89390828	23,48684211	1
01-0316	1	22/02/1930	0		01/07/2013	01/10/2010	0	0	33,02631579	83,35386721	15,72368421	1
01-0317	1	19/04/1942	0		01/06/2011	01/09/2010	0	0	8,980263158	69,11704312	38,19078947	1
01-0318	1	02/12/1947	1	12/07/2013	27/01/2012	01/10/2011	0	0	3,881578947	64,15331964	17,5	1
01-0319	1	24/10/1931	1	15/01/2013	15/01/2013			9		81,229295	0	1
01-0320	1	07/08/1932	1	22/05/2013	26/09/2012	01/01/2012	0	0	8,848684211	80,13689254	7,828947368	0
01-0321	0	04/10/1932	1	08/01/2013	20/02/2012	01/07/2011	0	0	7,697368421	79,37850787	10,625	1
01-0322	0	05/07/1954	1	01/07/2012	13/02/2012	01/01/2012	1	9	1,414473684	57,60985626	4,572368421	1
01-0323	0	03/12/1951	0		17/05/2013	01/05/2011	1	0	24,57236842	61,45379877	15,42763158	1
