# Supplementary material for: Referral bias in ALS epidemiological studies
Source: PLoS One. 2018 Apr 16;13(4):e0195821. doi: 10.1371/journal.pone.0195821 (PMC5901916; doi:10.1371/journal.pone.0195821)
Supplement: S1 File — (ZIP) [file pone.0195821.s001.zip › Piedmont.xlsx]

## Sheet: elenco casi parals
id	Sex	age at onset (years)	onset-diagnosis (months)	family	ref. center	site of onset	survival (months)	status (1=dead; 2=alive)
12	F	68.25	1.6	N	N	S	16	1
13	F	62.25	10.03	N	Y	B	30	1
14	M	41.84	5.92	N	Y	S	42	1
19	M	58.23	6	N	N	S	27	1
20	F	65.82	12.99	N	N	S	73	1
21	M	58.12	5.92	N	N	S	15	1
22	M	71.1	2.14	N	Y	S	3	1
23	F	47.21	7.1	N	N	B	25	1
31	M	46.84	12	N	N	S	52	1
36	F	76.25	26.93	N	N	B	28	1
44	F	83.67	6.08	N	Y	B	34	1
46	M	62.18	20.05	N	Y	S	61	1
53	F	75.41	19.89	N	Y	S	42	1
63	F	71.84	4.56	N	N	B	52	1
67	M	67.82	6.9	N	N	S	39	1
72	M	68.59	7.07	N	N	B	11	1
73	M	80.74	3	N	N	S	14	1
84	M	64.67	2.96	N	N	B	5	1
85	M	57	12.99	N	N	B	20	1
87	F	49.08	2.96	N	Y	S	23	1
91	M	74.59	4.56	N	N	S	131	1
92	M	57.25	25.97	N	Y	S	20	1
95	F	77.16	4.93	N	Y	B	25	1
110	F	59.84	1.97	N	Y	R	5	1
117	F	83.41	1	N	N	B	13	1
123	F	79.08	9.86	N	Y	S	25	1
127	F	82.66	12	N	N	S	36	1
136	M	67.25	5.92	N	N	R	18	1
151	M	73.34	12	N	N	B	17	1
153	F	52.41	2	N	N	S	42	1
158	M	59.92	7.07	N	Y	S	11	1
160	M	70	12	N	N	B	102	1
175	M	62.67	3.1	N	N	B	16	1
186	F	59.74	8.88	N	Y	B	41	1
190	M	69.92	14.96	N	N	B	29	1
199	F	65.33	25.97	N	Y	S	56	1
204	M	66.25	8.05	N	Y	S	21	1
211	M	57.92	5.1	N	N	S	90	1
213	M	72.3	8.05	N	N	S	15	1
215	M	59.82	3.95	N	Y	B	12	1
216	F	76.59	77.04	N	N	S	87	1
220	F	68.11	15.12	N	N	S	20	1
222	F	79.49	3.93	N	N	S	8	1
228	M	63.92	10.03	N	Y	S	45	1
232	F	80.92	2.96	N	Y	B	21	1
233	F	64.66	11.01	N	Y	S	29	1
235	M	75.41	9.04	N	N	B	48	1
236	F	71.92	36.99	N	N	S	244	2
237	F	53.92	12	N	Y	S	45	1
239	M	85.59	18.08	N	N	S	64	1
240	F	62.92	12.99	N	Y	S	42	1
249	F	68.25	12	N	Y	S	24	1
252	M	77	3.2	N	N	S	13	1
261	F	73.67	4.93	N	N	S	9	1
263	M	56.49	2.96	N	N	S	30	1
264	F	70.08	6.9	N	Y	S	14	1
267	M	70.92	4.45	N	Y	S	33	1
269	M	75.34	17.1	N	N	B	22	1
270	M	69.92	3.12	N	Y	S	41	1
275	M	68.67	5.1	N	Y	B	32	1
276	M	75.33	12	N	N	S	61	1
280	M	66.51	3.95	N	N	S	50	1
283	F	59.67	16.93	N	N	S	36	1
284	M	70.58	7.89	N	N	S	30	1
296	F	79.92	1	N	N	B	39	1
297	M	55.16	9.04	N	N	S	30	1
312	F	86	4.93	N	N	B	22	1
321	F	59.16	9.04	N	Y	B	37	1
326	F	75.08	7.07	N	N	B	25	1
337	F	44.16	2.05	N	N	S	19	1
341	F	58.91	23.01	N	N	S	52	1
344	M	47.33	24.99	N	Y	S	116	1
345	M	75.31	10.03	N	N	B	16	1
359	F	69.59	1.97	N	N	S	18	1
362	M	56.59	5.1	N	N	S	40	1
363	M	74.42	12.9	N	N	S	47	1
365	M	29.25	0.99	N	N	S	181	1
367	F	76.34	2.56	N	N	S	48	1
373	M	66.34	2.96	N	Y	S	10	1
376	F	52.59	36.96	N	N	S	56	1
380	M	75.8	6.08	N	Y	S	47	1
381	M	80.34	6.08	N	N	S	7	1
386	M	73.34	9.04	S	N	B	21	1
394	M	57.75	12	N	N	B	34	1
398	F	77.74	7.89	N	N	B	15	1
401	M	63.67	2.96	N	N	S	3	1
411	M	60.16	36.99	N	Y	S	229	1
415	F	53.67	18.08	N	Y	S	119	1
418	M	67	5.1	N	Y	S	32	1
425	F	63.08	18.9	N	Y	S	36	1
430	M	69.08	4.11	N	N	S	15	1
431	F	79.18	4.11	N	Y	B	15	1
439	M	71.92	12	N	N	S	21	1
440	M	46.84	15.12	N	N	S	21	1
441	F	54.31	5.1	N	N	B	26	1
442	M	68.33	7.07	N	N	S	65	1
443	M	64.75	1.97	N	Y	B	14	1
445	F	41.74	25.97	N	N	S	89	1
448	F	44	5.92	N	Y	S	224	2
450	M	57.59	3.95	N	N	S	38	1
452	F	57.66	28.93	N	Y	S	72	1
454	M	73.92	12	S	N	S	82	1
455	M	63.92	10.03	N	N	S	23	1
456	F	61	4.93	N	Y	S	7	1
459	M	58.16	10.03	N	N	B	29	1
463	M	73.74	35	S	Y	S	155	1
466	F	41.92	22	N	Y	B	201	2
470	F	75.33	3.95	N	Y	B	11	1
483	M	64.42	22.03	N	N	S	48	1
484	F	78.49	5.92	N	N	B	12	1
487	M	76.25	3	N	N	B	13	1
493	F	36.84	19.89	N	Y	S	54	1
494	M	76.49	18.9	N	Y	B	31	1
496	F	65.45	24.99	N	N	S	122	1
499	F	62.49	5.92	N	N	B	46	1
511	F	68.58	36	N	N	B	15	1
515	M	46	4.93	N	Y	S	38	1
516	F	69	0.99	N	Y	S	44	1
518	F	67.66	0.99	N	Y	S	56	1
523	F	66.42	1.15	N	N	B	6	1
527	F	63.16	29.92	N	Y	S	84	1
529	M	71.16	1.97	N	N	S	157	1
533	F	73.33	51.95	N	N	S	112	1
535	F	53.51	12	N	N	B	25	1
541	M	64.49	9.04	N	Y	B	122	1
545	F	74.16	12.99	N	Y	B	19	1
566	F	63.29	10.03	N	N	B	41	1
567	F	48.84	6.08	N	Y	S	14	1
569	M	54.25	6.9	N	Y	S	20	1
570	M	60.41	1.97	N	Y	S	13	1
578	M	66.59	8.05	N	N	S	8	1
588	M	63.25	8.05	N	Y	S	20	1
592	F	59.51	84.99	N	N	S	103	1
598	M	54.84	1.97	N	N	B	5	1
600	F	77.25	25.97	N	Y	S	80	1
607	F	54.75	7.07	N	Y	S	52	1
622	F	48.43	4.56	N	N	S	71	1
624	M	83.51	1.97	N	N	S	46	1
632	F	68.51	1.15	N	Y	S	66	1
639	F	69.49	45.04	N	Y	S	144	1
644	M	69	4.88	N	N	S	41	1
647	M	70.58	12	N	Y	B	16	1
652	M	73.67	2.96	N	N	S	19	1
656	F	58.16	5.1	N	Y	S	34	1
664	F	74.26	35.01	N	N	S	46	1
669	M	78.66	2.96	N	Y	S	23	1
672	M	61.84	9.04	N	N	B	20	1
674	M	54.67	1.97	N	N	S	5	1
679	F	42.08	2.9	N	N	S	194	2
680	F	71.51	11.01	N	N	B	29	1
682	F	54.84	23	N	N	S	24	1
685	M	65.59	7.1	N	N	S	70	1
686	F	60.16	6	N	N	B	19	1
691	F	59.71	1.05	N	N	S	10	1
692	F	52.84	8.05	N	N	S	26	1
695	M	57.84	9.04	N	Y	S	43	1
706	M	72.92	12.99	N	N	S	49	1
715	M	63.51	8.05	N	N	S	16	1
727	F	65.84	7.07	N	Y	B	71	1
733	F	63.25	7.07	N	N	B	20	1
740	F	59.45	5.92	N	N	B	17	1
745	F	71.16	13.97	N	N	S	53	1
750	M	63.01	3	N	N	B	16	1
753	M	67.08	5.1	N	Y	S	12	1
754	F	20.49	1.97	N	N	S	221	2
756	M	56.81	3.95	N	N	S	77	1
765	M	58.26	6.08	N	Y	B	28	1
776	F	60.08	16.93	N	Y	S	85	1
778	M	59.34	12	S	N	S	80	1
779	F	84.92	1.97	N	N	B	16	1
792	M	60	5.3	N	N	B	24	1
793	M	67	6.08	N	N	B	140	1
795	M	79.26	7.07	N	N	B	14	1
799	F	27.34	1.97	N	N	S	237	2
800	F	74.58	12	N	N	S	73	1
803	M	36.51	4.11	S	Y	S	44	1
810	M	54.9	7.89	N	Y	B	38	1
811	F	59.84	11.01	N	Y	B	17	1
822	M	45.51	7.07	N	Y	S	196	2
824	F	75.08	4.11	N	N	S	14	1
828	F	63.33	4.93	N	Y	B	29	1
830	F	61.12	14.96	N	N	S	23	1
843	M	73.75	7.07	N	N	B	15	1
862	F	75.16	22.03	N	Y	S	30	1
869	F	55.33	33.04	N	N	S	78	1
870	F	69	8.05	N	Y	S	12	1
871	F	55.91	18.08	N	N	S	36	1
873	M	71.84	4.93	N	N	B	11	1
878	M	53.34	9.04	N	N	S	221	2
879	F	55.16	2.04	N	N	S	77	1
881	M	62.84	53.07	N	N	B	58	1
882	M	70.84	14.96	N	Y	S	43	1
890	F	47.08	5.92	N	Y	S	46	1
892	M	69.58	8.88	N	Y	S	15	1
893	M	66.51	6	N	N	B	29	1
895	F	71.16	0.99	N	Y	S	9	1
899	M	68.08	2.96	N	Y	B	114	1
902	M	46.49	4.93	N	Y	S	47	1
905	M	50.16	7.89	N	Y	S	43	1
907	F	71.59	12	N	Y	S	40	1
908	F	55.16	8.05	N	Y	S	76	1
914	M	60.49	2.96	N	Y	B	34	1
917	F	80.51	5.1	N	N	B	26	1
920	M	68.33	2	N	N	S	36	1
929	M	69.51	3.12	N	N	S	62	1
930	M	60.84	26.14	N	N	S	48	1
932	F	59.41	12	N	N	S	13	1
934	M	55.78	34.03	N	N	B	223	2
946	M	58.58	12	N	Y	S	47	1
949	M	38.92	3.95	N	Y	B	35	1
955	F	58.42	10.03	N	Y	B	31	1
956	M	60.42	6.08	N	Y	B	40	1
960	M	50.49	4.93	N	Y	B	30	1
961	M	65.16	1.97	N	N	B	16	1
970	M	54.16	24	N	Y	S	244	2
973	M	72.75	2.96	N	Y	S	14	1
975	M	70.49	12	N	N	S	24	1
979	M	73.08	2.96	N	N	B	90	1
991	F	26.25	3.95	N	Y	S	27	1
997	M	61.08	2.93	N	N	S	42	1
1003	F	74.67	15.12	N	Y	B	23	1
1016	M	71	49.12	N	N	S	56	1
1018	M	51.45	24	N	N	S	83	1
1020	M	81	19.86	N	N	B	49	1
1024	F	59.92	5.92	N	Y	S	14	1
1025	M	68.58	4.88	N	N	B	22	1
1034	F	62.08	19.07	N	N	S	49	1
1052	M	70.25	9.07	N	N	S	28	1
1057	F	75.92	10.03	N	N	B	22	1
1058	M	53.42	11.01	N	N	B	190	1
1059	M	68.51	2.14	N	N	S	16	1
1063	F	67.82	13.97	N	Y	S	47	1
1069	M	74.75	12	N	N	B	32	1
1070	M	72.59	8.05	N	N	B	46	1
1073	M	69.41	3.95	N	Y	S	57	1
1074	F	68.49	9.86	N	N	S	70	1
1075	F	75.49	14.96	N	Y	B	67	1
1078	F	69.25	1.04	N	Y	S	28	1
1081	M	71.75	2.96	N	N	B	58	1
1096	F	57.41	5.92	N	N	B	33	1
1099	M	72	6.9	N	N	B	40	1
1109	M	61.7	10.03	N	N	B	17	1
1112	M	53.25	1.97	N	Y	B	10	1
1113	F	60.25	28.93	N	N	S	54	1
1132	F	76.84	1.15	N	N	B	5	1
1133	F	74.49	9.86	N	N	B	28	1
1135	F	48.21	8.05	N	N	S	21	1
1136	F	53	10.03	N	Y	B	39	1
1140	F	59.41	3.95	N	N	B	20	1
1144	F	73.92	4.93	N	N	B	24	1
1148	F	64.84	3.12	N	N	B	6	1
1150	F	70.33	4.93	N	N	B	32	1
1151	F	63.49	5.92	N	Y	B	32	1
1160	M	88	5.92	N	Y	B	25	1
1164	F	64.84	4.11	N	Y	S	217	2
1170	F	55.23	1.05	N	N	S	16	1
1178	M	41.49	5.95	N	N	B	28	1
1180	M	47.84	0.99	N	Y	S	13	1
1181	M	63.51	2.96	N	N	B	15	1
1183	F	47.17	5.92	N	Y	S	27	1
1188	M	76.34	21.04	N	Y	B	48	1
1189	M	58.82	2.85	N	N	B	20	1
1190	M	65.67	5.92	N	Y	S	55	1
1196	M	72.08	8.05	N	Y	S	21	1
1198	F	63.21	19.07	N	N	B	84	1
1212	M	63.84	9.04	N	Y	R	38	1
1217	M	65.66	3.2	N	N	B	25	1
1226	M	61.33	0.99	N	N	S	1	1
1238	F	66.42	12	N	Y	S	39	1
1249	M	42.42	6.08	N	Y	B	7	1
1255	M	45.59	0.99	N	Y	B	9	1
1258	F	72.92	8.05	N	N	B	27	1
1273	M	57.08	5.92	N	N	B	23	1
1283	M	69	4.93	N	Y	S	11	1
1285	F	74	28.93	N	Y	S	35	1
1287	M	83.66	8.88	N	N	B	14	1
1288	M	55.41	12	N	N	S	26	1
1291	M	76.92	12	N	N	S	41	1
1292	M	31.36	7.07	N	N	B	47	1
1294	M	62.74	6	N	N	B	17	1
1296	M	74.08	3.95	N	N	S	11	1
1298	F	65.84	11.01	N	Y	S	28	1
1300	F	75.49	6.9	N	N	B	51	1
1304	F	72.26	4.11	N	N	B	162	1
1310	F	52.25	2.96	N	Y	S	12	1
1311	F	62.41	8.05	N	N	B	41	1
1313	M	82.26	9.04	N	Y	S	47	1
1314	M	62.16	3.95	N	Y	S	30	1
1316	F	78.08	8.05	N	Y	S	40	1
1323	M	73.92	12	N	N	B	49	1
1325	M	56.51	6.08	N	Y	B	34	1
1327	M	57.84	1.97	N	Y	S	14	1
1334	M	71.49	12	N	Y	B	18	1
1335	M	50.67	2.14	N	Y	S	20	1
1340	F	55.41	8.88	N	Y	B	47	1
1342	F	61.25	3.95	N	Y	S	137	1
1348	F	72	12.99	N	Y	B	32	1
1354	F	61.41	1.97	N	Y	B	20	1
1355	F	74.49	6.9	N	Y	S	29	1
1364	F	47.13	3.12	N	N	B	18	1
1368	F	81.16	39.95	N	N	B	44	1
1369	M	53.67	17.1	N	N	S	45	1
1371	F	58.84	15.95	N	N	S	225	2
1373	F	44	6	N	N	S	37	1
1376	M	56.81	10.03	N	N	S	49	1
1381	M	84.59	3.95	N	N	B	6	1
1382	F	58	12	N	Y	S	47	1
1386	F	66.9	6.9	N	Y	B	27	1
1389	M	44.33	7.89	N	Y	S	41	1
1393	M	44.16	4.93	N	Y	S	84	1
1394	M	55.42	4.11	N	Y	S	67	1
1395	M	77.42	21.04	N	Y	S	91	1
1396	M	71	5.92	N	Y	S	13	1
1399	M	56.08	12.99	N	N	S	29	1
1402	M	84.33	14.96	N	Y	B	28	1
1403	M	49.66	14.96	N	Y	S	30	1
1406	F	58	3.95	N	N	B	36	1
1411	M	56.08	18.9	N	Y	S	103	1
1425	F	82.59	1.99	N	N	B	28	1
1426	F	74.92	4.11	S	Y	B	26	1
1427	M	75.82	14.96	N	N	S	134	1
1428	M	56.92	12	N	N	B	21	1
1429	M	41.16	2.96	N	Y	B	17	1
1430	F	79.33	7.07	N	N	B	24	1
1431	F	77.92	10.03	N	N	S	17	1
1432	M	54.84	8.05	N	N	S	107	1
1433	F	69	2	N	N	B	88	1
1450	F	77.74	9.86	N	Y	B	23	1
1455	F	40.92	21.04	N	Y	S	175	1
1458	M	46.51	3.12	S	Y	S	202	2
1465	M	85.41	19.89	N	N	S	89	1
1484	M	77.34	16.11	N	N	S	31	1
1491	M	73.16	10.03	N	N	B	23	1
1495	F	53.33	12.99	N	Y	B	35	1
1498	F	84.75	3.95	N	N	B	20	1
1503	M	65.49	1.97	N	Y	S	8	1
1505	F	78.21	10.03	N	Y	S	37	1
1508	M	82.16	1.97	N	N	B	15	1
1510	M	65.26	6.08	S	Y	S	26	1
1514	F	65.16	5.92	N	Y	S	33	1
1517	M	62.33	9.86	N	N	B	33	1
1522	M	71.59	36.96	N	N	S	42	1
1524	F	66.25	24	N	Y	S	43	1
1535	M	53.49	3.95	S	N	S	7	1
1536	M	42.84	7.07	N	Y	S	12	1
1539	F	85.84	7.89	N	Y	B	14	1
1541	M	69	0.99	N	Y	S	30	1
1546	F	56.75	11.01	N	Y	B	44	1
1562	M	64.49	3.1	N	N	S	154	1
1564	M	59.84	1.97	N	N	B	17	1
1568	M	62.33	1.97	N	N	B	31	1
1572	F	82.08	12	N	N	B	25	1
1577	M	47.82	9.86	N	Y	S	213	2
1582	F	49	12	N	N	S	77	1
1591	M	74.75	3.95	N	N	S	76	1
1592	F	57.75	5.1	N	Y	S	48	1
1595	F	67.08	5.92	N	Y	B	8	1
1604	M	67.92	5.1	N	N	S	6	1
1615	F	66.41	16.93	N	N	S	26	1
1619	M	67	6.9	N	N	S	36	1
1620	M	57.08	7.07	N	N	S	23	1
1626	M	51.49	5.92	N	Y	B	19	1
1636	M	76.34	2.96	N	N	B	21	1
1642	M	69.49	22.85	N	N	S	93	1
1651	M	43.75	29.92	N	N	S	94	1
1654	M	48.9	2.96	N	Y	B	13	1
1666	F	72.33	12	N	Y	S	77	1
1667	F	68.08	4.93	N	N	B	23	1
1669	M	72.41	10.03	N	Y	B	47	1
1671	F	66.59	5.1	N	Y	B	13	1
1672	M	77.67	5.1	N	Y	S	12	1
1694	M	54.66	44.88	N	N	S	110	1
1697	M	72.67	3.05	N	N	S	31	1
1698	M	59.33	10.85	N	N	S	17	1
1704	F	63.75	12	N	N	B	19	1
1708	F	64.25	4.21	N	N	S	12	1
1710	F	70.25	4.93	N	N	B	16	1
1711	M	75.33	4.93	S	Y	S	23	1
1714	M	88	12	N	N	B	21	1
1715	M	58.66	0.99	N	N	S	29	1
1716	M	69.84	13.97	N	Y	B	51	1
1717	M	75.84	2.96	N	N	S	20	1
1723	M	53.78	3.08	N	N	S	9	1
1724	M	69.41	8.05	N	Y	S	27	1
1729	M	69	2	N	N	B	58	1
1732	M	64.59	2.14	N	Y	S	37	1
1736	F	70.92	4.93	N	Y	S	16	1
1748	M	71.58	2.96	N	Y	B	26	1
1750	M	71.08	18.9	N	N	S	164	1
1751	M	75.92	5.92	N	Y	B	15	1
1752	F	59.92	3.95	N	N	S	222	1
1753	M	41.42	15.95	N	N	S	139	1
1764	F	77.92	4.93	N	N	B	16	1
1765	M	80.26	1.45	N	N	S	40	1
1766	F	68	22.99	N	N	S	24	1
1767	M	77.59	31.07	N	Y	S	68	1
1769	F	63.42	7.07	N	N	B	9	1
1773	F	50	1.5	N	N	S	15	1
1774	F	72.42	5.1	N	N	S	58	1
1788	F	71.08	2.56	N	N	S	14	1
1800	M	41.23	7.89	N	N	S	11	1
1808	M	55.67	10.03	N	N	B	21	1
1818	M	76	7.89	N	Y	S	32	1
1820	F	67.21	4	N	N	B	16	1
1822	M	60.24	2.04	N	N	S	177	1
1827	F	61.84	10	N	N	B	39	1
1829	M	70.59	12	N	Y	B	23	1
1838	M	80.75	12.9	N	N	S	31	1
1839	F	55.08	2.21	N	N	S	11	1
1840	F	86.84	6.08	N	Y	B	23	1
1841	M	65.59	35.01	N	Y	S	37	1
1843	F	65.13	1.05	N	N	B	33	1
1845	M	42.51	6.08	N	Y	S	39	1
1850	F	59.16	12	N	Y	B	27	1
1854	M	85.34	15.12	N	N	S	24	1
1857	M	56.82	9.86	N	Y	S	26	1
1859	F	58.58	24	S	Y	S	51	1
1862	F	65.25	7.89	N	N	S	30	1
1864	M	58.16	21.04	S	Y	S	236	1
1871	M	43.41	46	N	Y	S	84	1
1873	M	68.51	5.1	N	N	B	8	1
1886	F	76.58	5.92	N	Y	B	18	1
1888	M	42.67	4.11	S	Y	B	17	1
1897	F	63.75	10.03	N	N	B	100	1
1923	M	62.59	2.96	N	N	B	6	1
1927	M	70.67	36.99	N	Y	S	57	1
1931	M	56.74	3.67	N	N	S	28	1
1933	M	88.34	58.11	N	N	B	52	1
1944	M	57.51	3	N	N	B	13	1
1948	F	77.42	12	N	N	B	18	1
1953	M	81.25	3	N	N	B	44	1
1955	F	60.51	6	N	N	B	34	1
1963	M	74.25	5.92	N	Y	B	7	1
1964	M	78.1	1.15	N	Y	B	37	1
1966	M	66.58	3.95	N	Y	S	48	1
1967	F	71.25	0.99	N	N	B	6	1
1969	M	58.16	1.67	N	N	S	63	1
1984	M	67.84	1.97	N	Y	B	18	1
1993	F	86.58	7.89	N	N	S	18	1
1996	F	67.92	58	N	N	B	120	1
1999	M	68.08	8.05	N	Y	S	38	1
2002	M	67.25	1.45	N	N	S	19	1
2007	M	34.59	48	N	N	S	257	2
2009	M	70.25	5.92	N	N	S	7	1
2017	M	70.67	5.92	N	Y	S	27	1
2018	M	72.84	3.12	N	N	B	20	1
2020	M	66.84	10.03	N	N	B	18	1
2022	F	65.51	8.05	N	N	B	55	1
2041	M	68.51	3.95	N	N	S	28	1
2053	M	66.16	15.95	N	Y	B	32	1
2056	M	58.08	8.88	N	N	S	61	1
2059	F	57.51	2.14	N	Y	S	47	1
2060	F	78.75	12.99	N	Y	B	27	1
2062	M	55.31	5.92	N	N	B	19	1
2064	F	69.34	19.07	N	Y	S	52	1
2065	F	70.74	63.95	N	Y	S	203	1
2071	M	73.41	3.95	N	Y	B	28	1
2073	M	55.84	2	N	N	S	14	1
2077	F	25.92	6.9	N	N	S	224	2
2080	M	62.59	12	N	N	S	125	1
2090	M	67.08	7.07	N	Y	S	95	1
2091	M	71.67	5.1	S	Y	B	14	1
2092	M	67.41	60	N	N	B	225	1
2095	M	47.18	6.09	N	Y	B	195	1
2099	M	64.67	9.04	N	Y	S	37	1
2101	M	42.25	8.05	S	Y	S	29	1
2110	M	62.92	13.97	N	Y	S	55	1
2113	F	76.66	6.9	N	N	B	54	1
2114	M	58.1	5.1	S	N	R	15	1
2123	M	64.49	11.01	N	N	S	21	1
2124	M	86.67	9.04	N	N	B	12	1
2126	M	67.25	4.93	N	Y	B	32	1
2128	M	73.33	10.03	N	Y	B	24	1
2129	M	85.42	41.04	N	N	S	22	1
2139	M	48.67	5.1	N	Y	S	13	1
2142	F	61.33	5.13	N	N	B	46	1
2143	F	71.1	7.01	N	N	S	25	1
2147	M	34.58	3.95	N	N	S	219	2
2163	M	83.82	3.95	N	N	B	29	1
2164	M	77.67	16.93	N	N	S	26	1
2172	M	70.12	4.93	N	N	S	19	1
2174	M	72.33	12	N	Y	B	28	1
2183	F	61.74	9.86	N	Y	S	30	1
2187	M	41.08	2	N	Y	S	74	1
2204	M	60.75	3.12	N	Y	S	33	1
2207	M	80.92	5.1	N	Y	S	15	1
2216	M	70.42	5.36	N	N	S	34	1
2220	M	64.58	11.01	N	N	B	12	1
2229	M	50.92	2.2	S	N	S	166	1
2242	F	48.75	3.9	N	N	S	45	1
2248	F	69.67	12	N	N	B	14	1
2253	M	69.75	12	N	Y	B	22	1
2255	M	58.92	30.05	N	N	B	24	1
2257	F	58.42	2.14	N	N	S	29	1
2265	M	33.1	2	N	N	B	32	1
2269	M	73.49	5.92	N	Y	S	88	1
2271	M	72.25	3.95	N	N	B	17	1
2278	M	56.59	5.92	N	N	S	22	1
2282	F	67.34	10.03	N	Y	S	30	1
2283	M	75	3.12	N	N	S	39	1
2285	F	75.92	3.12	N	N	S	24	1
2286	M	86.51	12.99	N	N	B	24	1
2301	F	77	9.86	N	Y	S	39	1
2306	M	47.58	2.96	N	N	S	23	1
2312	F	66.67	7.11	N	N	B	58	1
2317	F	58.84	2.14	N	Y	S	35	1
2319	F	66.16	1.97	N	N	B	19	1
2326	M	57.15	4.93	N	N	B	22	1
2327	F	53.75	2.3	N	Y	S	82	1
2329	F	64.08	4.11	N	Y	B	28	1
2330	F	75.26	2	N	N	B	23	1
2333	F	72.75	4.93	N	Y	S	104	1
2339	F	74.49	3.95	N	N	B	20	1
2351	F	55.88	30.9	N	N	S	54	1
2352	M	64.51	5.13	N	N	S	87	1
2369	F	59.75	8.05	N	N	S	44	1
2370	F	58.14	6.9	N	N	B	20	1
2387	F	71	6.08	N	N	S	22	1
2388	F	61.75	17.1	N	Y	B	31	1
2396	F	50.75	4.93	N	N	B	33	1
2398	F	78.25	8.05	N	Y	S	19	1
2408	M	55.84	11.01	N	Y	S	46	1
2410	M	78.92	5.1	N	Y	B	17	1
2411	F	67.16	3.95	N	N	S	12	1
2415	F	61.37	3.95	N	N	B	50	1
2416	M	71.75	4.11	N	Y	B	24	1
2419	F	80.08	12	N	N	B	42	1
2424	M	77.25	5.92	N	N	B	10	1
2429	F	57.16	24	N	Y	B	43	1
2430	M	59.59	24.99	N	Y	S	76	1
2459	F	62.08	20.88	N	Y	S	65	1
2461	F	29.49	12	N	Y	S	84	1
2472	F	73	10.85	N	N	S	22	1
2473	F	70.16	5.1	N	N	S	7	1
2475	M	62.08	12	N	Y	S	17	1
2480	F	76.59	36	N	N	S	46	1
2481	M	66	27.95	N	Y	S	86	1
2484	M	55	24	N	Y	S	54	1
2492	F	56.41	5.24	N	N	S	104	1
2493	M	34.92	0.99	N	Y	S	40	1
2496	M	70.67	14.96	N	Y	B	75	1
2500	F	64.16	2.97	N	N	S	159	1
2502	F	61.51	8.05	N	Y	S	53	1
2504	F	58.66	3.95	N	N	S	40	1
2505	F	66.74	38.93	N	N	S	119	1
2506	F	76.49	6.9	N	N	B	14	1
2507	M	78.84	6.9	N	N	S	19	1
2516	M	51.36	2.96	N	N	B	11	1
2525	F	41.66	5.92	N	N	S	28	1
2526	M	62	4.93	N	Y	S	21	1
2529	M	71.25	6.9	N	N	S	35	1
2540	F	63.75	12	N	N	B	20	1
2542	M	71.08	46.03	N	N	S	52	1
2548	F	71	14.96	N	Y	S	25	1
2551	F	66.92	0.99	N	N	S	5	1
2561	F	79.58	32.85	N	N	B	35	1
2563	F	67.84	6.08	N	N	S	146	1
2567	F	56.41	35.97	N	Y	B	90	1
2568	F	73.75	9.04	N	N	B	31	1
2572	M	57.49	2.96	N	N	S	175	1
2582	F	71	10.03	N	N	S	29	1
2583	M	27.42	24	N	Y	S	265	1
2586	F	61.37	12	N	N	S	27	1
2590	M	69.84	2.06	N	N	B	103	1
2593	F	61.51	20.05	N	N	S	62	1
2594	M	71.25	9.86	N	N	B	12	1
2600	M	72.51	33.04	N	N	S	156	1
2607	F	70.16	27.92	N	N	S	21	1
2611	F	63.92	17.92	N	Y	S	24	1
2614	F	55.92	6.93	N	N	S	22	1
2628	M	66.84	10.03	N	N	S	22	1
2631	M	73	3.12	N	Y	B	9	1
2637	M	64.84	9.04	N	N	S	12	1
2638	F	55.41	16.93	N	Y	S	30	1
2639	M	65.82	8.05	N	N	B	42	1
2650	F	41.74	5.92	N	Y	S	66	1
2655	F	73.08	11.01	N	N	B	17	1
2660	F	67.49	3.21	N	N	B	8	1
2671	F	43.41	4.93	S	N	S	47	1
2686	M	61.25	5.92	N	Y	S	32	1
2688	F	58.17	2.78	N	N	S	75	1
2689	M	75.66	9.86	N	Y	S	44	1
2691	F	40.15	12	N	N	S	123	1
2695	M	42.42	3.95	N	N	S	114	1
