# Supplementary material for: Referral bias in ALS epidemiological studies
Source: PLoS One. 2018 Apr 16;13(4):e0195821. doi: 10.1371/journal.pone.0195821 (PMC5901916; doi:10.1371/journal.pone.0195821)
Supplement: S1 File — (ZIP) [file pone.0195821.s001.zip › Puglia.csv]

iD	Sex	Date_birth	Date_diagnosis	Died	Date_death	Date_censor	Type_onset	Date_onset	Referral
1	M	08/03/1941	01/07/1998	1	02/01/2000	31/01/2015	Limb	01/01/1998	n
2	M	23/08/1930	04/06/1998	1	01/06/2000	31/01/2015	Bulbar	01/10/1996	n
3	M	13/09/1948	17/03/1998	1	14/07/2000	31/01/2015	Limb	01/11/1997	n
4	F	02/09/1935	05/02/1998	1	12/02/1999	31/01/2015	Limb	01/02/1997	n
5	F	23/05/1932	06/09/1998	1	06/06/2002	31/01/2015	Limb	01/10/1997	n
6	M	05/02/1954	03/01/1998	0		31/01/2015	Limb	01/10/1997	n
7	M	28/08/1953	06/03/1998	1	30/12/2003	31/01/2015	Limb	01/04/1993	y
8	M	13/12/1926	10/04/1998	1	12/06/2004	31/01/2015	Limb	01/09/1997	y
9	F	24/06/1937	14/05/1998	1	24/03/2000	31/01/2015	Limb	01/06/1996	y
10	M	10/05/1921	07/05/1998	1	25/03/1999	31/01/2015	Bulbar	15/01/1998	y
11	M	26/02/1930	30/09/1998	1	21/08/2009	31/01/2015	Limb	15/08/1998	y
12	F	04/11/1956	02/10/1998	1	08/06/2004	31/01/2015	Limb	15/01/1998	y
13	M	07/08/1931	05/10/1998	1	30/11/2002	31/01/2015	Limb	15/04/1997	y
14	M	12/01/1940	15/09/1998	1	30/04/1999	31/01/2015	Bulbar	01/03/1998	y
15	F	16/01/1922	06/08/1998	1	12/03/1999	31/01/2015	Bulbar	01/11/1997	y
16	M	27/04/1931	01/06/1998	1	06/06/1999	31/01/2015	Limb	01/08/1997	y
17	M	22/10/1938	09/03/1998	1	18/09/1999	31/01/2015	Bulbar	01/09/1997	y
18	F	23/11/1930	06/10/1998	1	08/06/2000	31/01/2015	Limb	01/06/1996	y
19	M	21/03/1946	16/09/1998	1	20/04/1999	31/01/2015	Limb	01/06/1996	n
20	F	26/10/1933	01/06/1998	1	18/02/2000	31/01/2015	Limb	01/05/1998	y
21	F	19/03/1936	19/02/1998	1	22/07/1999	31/01/2015	Limb	01/06/1997	y
22	M	17/04/1921	26/03/1998	1	14/04/1999	31/01/2015	Bulbar	01/08/1997	y
23	F	05/08/1924	01/07/1998	1	02/12/1998	31/01/2015	Bulbar	01/06/1997	y
24	F	09/03/1942	01/01/1998	1	03/12/1999	31/01/2015	Limb	01/06/1996	y
25	F	13/07/1922	19/05/1998	1	18/12/1998	31/01/2015	Limb	01/03/1997	y
26	M	19/06/1961	15/09/1998	1	04/03/2012	31/01/2015	Limb	01/02/1998	y
27	F	15/04/1960	17/03/1998	1	19/09/2001	31/01/2015	Limb	01/03/1997	y
28	M	27/05/1928	27/01/1998	1	15/08/1998	31/01/2015	Limb	01/06/1996	y
29	M	14/10/1931	12/05/1998	0		31/12/2009	Limb	01/06/1995	y
30	M	26/02/1930	21/04/1998	1	22/08/2000	31/01/2015	Limb	01/06/1992	y
31	M	04/04/1925	30/06/1998	1	22/06/2009	31/01/2015	Limb	01/06/1995	y
32	F	20/11/1951	01/01/1998	1	06/01/2002	31/01/2015	Limb	01/06/1996	y
33	F	17/10/1925	26/02/1998	0		31/01/2015	Limb	01/07/1996	y
34	M	22/03/1939	01/08/1998	1	03/06/1999	31/01/2015	Limb	01/07/1998	y
35	F	12/04/1932	01/07/1998	1	27/05/1999	31/01/2015	Limb	01/01/1998	y
36	F	24/10/1929	19/10/1998	1	21/10/1999	31/01/2015	Limb	03/06/1994	y
37	M	13/07/1952	17/03/1998	1	23/12/1999	31/01/2015	Bulbar	01/11/1997	y
38	F	16/05/1947	12/05/1998	0		31/01/2015	Limb	01/06/1997	y
39	F	22/07/1931	16/06/1998	1	19/11/1998	31/01/2015	Bulbar	01/12/1997	y
40	F	12/08/1929	23/04/1998	1	01/06/2000	31/01/2015	Limb	01/06/1997	y
41	F	23/06/1932	06/10/1998	1	12/02/2001	31/01/2015	Limb	01/04/1996	y
42	F	29/03/1932	17/09/1998	1	21/08/2001	31/01/2015	Limb	01/06/1997	y
43	M	25/01/1940	01/11/1998	1	06/01/2000	31/01/2015	Limb	01/03/1997	y
44	M	26/01/1928	10/11/1998	1	20/02/2003	31/01/2015	Limb	02/02/1998	n
45	M	20/11/1927	28/01/1998	1	28/03/1998	31/01/2015	Limb	01/01/1996	n
46	M	04/01/1941	30/10/1998	0		31/01/2015	Limb	22/09/1998	y
47	M	02/08/1935	29/01/1998	1	13/02/1999	31/01/2015	Bulbar	01/07/1997	y
48	M	05/04/1938	01/05/1998	0		31/01/2015	Limb	01/04/1997	n
49	M	10/11/1937	01/10/1998	1	31/12/2011	31/01/2015	Bulbar	01/02/1996	n
50	M	10/10/1920	01/06/1998	0		15/10/1998	Limb	01/07/1997	n
51	M	14/12/1937	20/10/1998	1	30/10/1998	31/01/2015	Limb	01/04/1996	n
52	M	02/01/1928	12/10/1998	0		31/01/2015	Limb	01/12/1997	n
53	F	12/05/1932	01/08/1998	1	27/05/1999	31/01/2015	Limb	01/01/1998	n
54	F	10/03/1934	10/06/1998	1	16/01/2001	31/01/2015	Limb	03/03/1997	n
55	F	29/03/1934	10/07/1998	1	15/06/2000	31/01/2015	Limb	03/03/1998	y
56	F	02/04/1945	01/12/1998	0		31/01/2015	Limb	01/02/1998	y
57	M	01/12/1937	01/01/1998	1	11/04/2000	31/01/2015	Bulbar	01/08/1997	y
58	F	04/05/1937	18/09/1998	1	15/08/1999	31/01/2015	Bulbar	01/09/1996	n
59	M	08/12/1932	23/12/1998	1	20/11/2006	31/01/2015	Limb	01/06/1995	n
60	M	09/08/1927	11/12/1998	1	27/10/2007	31/01/2015	Limb	01/06/1998	n
61	M	03/05/1933	01/01/1999	1	19/08/2011	31/01/2015	Limb	01/06/1998	n
62	M	24/04/1927	01/01/1999	1	15/11/1999	31/01/2015	Limb	01/06/1998	n
63	M	07/03/1934	01/01/1999	1	29/03/1999	31/01/2015	Bulbar	01/01/1998	y
64	M	04/03/1947	01/01/1999	1	11/06/1999	31/01/2015	Limb	01/08/1998	y
65	M	26/11/1946	01/02/1999	1	22/01/2001	31/01/2015	Bulbar	01/11/1997	y
66	F	29/11/1929	01/02/1999	1	29/04/1999	31/01/2015	Limb	01/01/1998	y
67	F	14/05/1942	01/10/1998	1	07/08/1999	31/01/2015	Bulbar	01/04/1998	y
68	F	14/12/1952	01/03/1999	1	04/09/1999	31/01/2015	Limb	01/09/1997	y
69	F	26/10/1966	01/11/1998	0		31/01/2015	Limb	01/04/1998	y
70	M	03/01/1936	01/06/1999	1	08/07/2000	31/01/2015	Limb	01/01/1997	y
71	F	21/03/1919	01/06/1999	1	23/06/2002	31/01/2015	Bulbar	01/06/1998	n
72	M	19/07/1936	01/05/1999	1	03/12/2004	31/01/2015	Limb	01/06/1996	n
73	M	21/10/1919	01/01/1998	1	23/11/1999	31/01/2015	Bulbar	01/09/1997	n
74	F	07/06/1946	01/06/1999	1	03/07/2004	31/01/2015	Bulbar	01/10/1998	n
75	M	01/04/1950	26/06/1999	1	27/02/2002	31/01/2015	Limb	01/02/1999	y
76	F	26/12/1921	01/06/1999	1	18/02/2000	31/01/2015	Bulbar	01/12/1998	y
77	M	27/03/1925	01/02/1999	1	15/06/1997	31/01/2015	Limb	01/06/1995	n
78	M	21/07/1933	25/01/1999	0		31/01/2015	Bulbar	01/12/1994	n
79	M	13/03/1919	01/03/1999	1	21/04/1999	31/01/2015	Limb	01/07/1998	n
80	F	17/01/1927	01/03/1999	1	02/01/2001	31/01/2015	Limb	01/06/1993	y
81	F	02/01/1932	01/03/1999	1	13/06/2000	31/01/2015	Bulbar	01/06/1998	y
82	M	23/11/1929	01/03/1998	1	10/03/2001	31/01/2015	Limb	01/08/1997	n
83	M	06/01/1945	01/05/1999	1	04/12/2000	31/01/2015	Limb	01/11/1998	n
84	F	29/04/1957	01/05/1999	1	17/09/2010	31/01/2015	Limb	01/04/1998	y
85	M	02/01/1926	01/07/1999	1	01/01/2015	31/01/2015	Limb	01/03/1998	y
86	M	04/08/1927	01/08/1999	1	20/04/2000	31/01/2015	Limb	01/08/1998	y
87	M	20/11/1926	01/06/1999	1	21/12/1999	31/01/2015	Limb	01/06/1998	n
88	M	12/10/1939	01/10/1999	1	04/03/2005	31/01/2015	Limb	01/12/1998	y
90	M	01/09/1930	01/03/1999	1	14/03/2000	31/01/2015	Limb	01/06/1998	y
91	M	18/07/1943	01/03/1999	1	25/03/1999	31/01/2015	Limb	01/08/1998	y
92	F	05/12/1970	01/04/1999	1	09/10/2008	31/01/2015	Limb	01/11/1998	y
93	M	18/01/1935	20/05/1999	1	12/11/2003	31/01/2015	Limb	01/02/1999	y
94	M	20/12/1928	01/05/1999	1	27/07/1999	31/01/2015	Bulbar	01/01/1998	y
95	M	13/05/1959	01/06/1999	0		31/01/2015	Limb	01/02/1999	y
96	M	13/05/1960	22/09/1999	1	20/09/2001	31/01/2015	Bulbar	01/04/1999	y
97	M	18/11/1936	01/12/1998	1	14/03/2000	31/01/2015	Limb	01/06/1998	y
98	M	15/02/1930	01/12/1998	1	08/03/2001	31/01/2015	Limb	01/06/1996	y
99	M	10/02/1930	10/08/1999	1	27/11/1999	31/01/2015	Limb	01/08/1998	y
101	M	15/11/1930	05/10/1999	1	25/09/2009	31/01/2015	Limb	01/03/1999	y
102	F	29/10/1936	05/08/1999	0		31/01/2015	Limb	01/05/1999	n
103	M	13/03/1928	16/09/1999	1	24/12/2009	31/01/2015	Limb	01/12/1998	n
105	M	16/04/1944	01/09/1999	1	07/09/2001	31/01/2015	Limb	01/11/1998	n
106	M	05/09/1928	01/11/1999	1	04/09/2000	31/01/2015	Limb	01/03/1998	n
107	F	03/07/1933	01/11/1999	1	13/03/2002	31/01/2015	Bulbar	01/04/1999	n
108	M	20/05/1927	01/04/1999	1	23/07/2007	31/01/2015	Limb	01/10/1998	n
109	M	09/08/1951	30/09/1999	0		31/01/2015	Limb	01/07/1998	n
110	M	07/02/1925	29/09/1999	1	20/06/2001	31/01/2015	Bulbar	15/09/1998	n
111	F	26/12/1948	01/10/1999	1	03/06/2004	31/01/2015	Limb	01/02/1999	y
112	M	07/11/1922	01/07/1999	1	27/04/2001	31/01/2015	Limb	01/01/1997	y
114	M	15/01/1928	01/08/1999	1	26/09/1999	31/01/2015	Limb	01/03/1999	n
115	M	26/04/1952	16/09/1999	1	22/04/2002	31/01/2015	Limb	01/06/1999	n
116	M	01/01/1922	09/04/1999	1	01/11/1999	31/01/2015	Limb	01/11/1998	n
117	M	28/02/1940	08/12/1999	1	26/06/2002	31/01/2015	Bulbar	01/09/1999	n
118	F	25/11/1925	01/11/1999	1	21/02/2000	31/01/2015	Bulbar	01/11/1997	y
119	M	01/06/1933	01/09/1998	1	26/02/2014	31/01/2015	Limb	01/02/1995	y
120	M	16/04/1945	01/09/1998	1	10/03/2001	31/01/2015	Limb	01/01/1998	y
121	F	29/08/1953	27/12/1999	1	25/11/2001	31/01/2015	Limb	01/08/1999	y
124	F	22/07/1940	01/12/1999	1	10/11/2001	31/01/2015	Bulbar	01/08/1999	n
126	M	22/02/1938	01/05/1999	1	04/06/1999	31/01/2015	Bulbar	01/11/1998	y
127	F	15/02/1942	01/04/1999	1	21/05/2001	31/01/2015	Limb	01/08/1998	n
129	M	19/12/1941	01/11/1999	1	03/10/2001	31/01/2015	Limb	01/11/1998	y
131	F	20/11/1945	01/12/1999	0		31/01/2015	Limb	01/01/1997	y
136	M	06/10/1921	01/09/1999	1	28/04/2004	31/01/2015	Bulbar	01/01/1999	y
150	F	14/09/1939	01/11/1999	1	23/11/2001	31/01/2015	Bulbar	01/06/1998	y
151	F	09/02/1926	01/01/1999	1	07/08/2009	31/01/2015	Bulbar	01/07/1998	y
152	M	01/07/1948	01/07/1999	1	01/09/2000	31/01/2015	Limb	01/05/1999	y
153	M	01/05/1932	01/05/1999	1	31/10/2000	31/01/2015	Limb	01/08/1998	y
237	M	13/09/1980	01/08/1999	0		31/01/2015	Limb	01/05/1999	y
238	M	09/04/1926	01/09/1999	0		31/01/2015	Bulbar	01/06/1999	y
241	F	14/05/1926	01/12/1999	1	06/08/2001	31/01/2015	Limb	01/06/1998	y
